# Supplementary material for: Phosphotyrosine profiling of curcumin-induced signaling
Source: Clin Proteomics. 2016 Jun 15;13:13. doi: 10.1186/s12014-016-9114-0 (PMC4908701; doi:10.1186/s12014-016-9114-0)
Supplement: Supplementary file 3 — 10.1186/s12014-016-9114-0 A list of phosphopeptides quantitated by SILAC. [file 12014_2016_9114_MOESM3_ESM.xlsx]

## Sheet: CAL27_CURCUMIN_pTy_R1_R2_R3_out
Sathe et al., 2015. Phosphotyrosine profiling of curcumin-induced signaling
Table S2: A list of phosphopeptides quantitated by SILAC
Gene Symbol	Protein Description	Protein Group Accessions	Sequence	PhosphoRS Site Probabilities	Unique Assignment to One Protein	Phosphorylation site (s)	Phosphosite Plus Evidence	Surrounding Sequence	R1	R2	R3	Mean	Standard Deviation
PIP5K1A	phosphatidylinositol 4-phosphate 5-kinase type-1 alpha isoform 4	208431776	EPLSSETQySVDTR	Y(9): 98.8	Unique	Y333	Yes	PLSSETQySVDTRRP	75.818	-	-	75.818	NA
ERBB2IP	protein LAP2 isoform 7	55770895	GPTSGPQSAPQIyGPPQYNIQYSSSAAVK	Y(13): 100.0	Unique	Y972	Yes	PQSAPQIyGPPQYNI	64.937	-	-	64.937	NA
ABI1	abl interactor 1 isoform l	296011003	NTPyKTLEPVKPPTVPNDYMTSPAR	Y(4): 98.6	Unique	Y134	No	TLGRNTPyKTLEPVK	63.259	-		63.259	NA
MFAP3	microfibril-associated glycoprotein 3 isoform 2	205277369	ERPALNAQGGIyVINPEMGR	Y(12): 100.0	Unique	Y138	No	LNAQGGIyVINPEMG	62.937		-	62.937	NA
FAM120A	constitutive coactivator of PPAR-gamma-like protein 1 isoform c	557878628	NLTEQNSySNIPHEGK	Y(8): 98.4	Unique	Y418	Yes	NLTEQNSySNIPHEG		49.829		49.829	NA
VPS33A	vacuolar protein sorting-associated protein 33A	18105056	FLSQLEDGGTEYVIAttK	T(16): 97.7; T(17): 97.7	Unique	T578; T579	No;No	GTEYVIAtTKLMNGT;TEYVIATtKLMNGTS	-	29.442	-	29.442	NA
HSP90AA1	heat shock protein HSP 90-alpha isoform 2	154146191	LVTSPCCIVTSTyGWTANMER	Y(13): 99.3	Unique	Y604	Yes	CCIVTSTyGWTANME	18.43			18.43	NA
LSR	lipolysis-stimulated lipoprotein receptor isoform 5	386781463	AATSGVPSIyAPStYAHLSPAK	Y(10): 100.0; T(14): 97.6	Unique	Y215; T219	No;No	TSGVPSIyAPSTYAH;PSIYAPStYAHLSPA	13	14.945	-	13.9725	NA
PPP1CB	serine/threonine-protein phosphatase PP1-beta catalytic subunit isoform 1	4506005	YQyGGLNSGRPVTPPR	Y(3): 99.0	Unique	Y306	Yes	EKKAKYQyGGLNSGR	13.876	18.841	8.693	13.8033	4.14322
PKP2	plakophilin-2 isoform 2a	148664186	IMAISAGDAyASNK	Y(10): 100.0	Unique	Y787	No	AISAGDAyASNKASK	19.294	5.947		12.6205	NA
HNRNPA1	heterogeneous nuclear ribonucleoprotein A1 isoform a	4504445	SSGPyGGGGQyFAKPR	Y(5): 100.0; Y(11): 100.0	Unique	Y289; Y295	No;No	GGRSSGPyGGGGQYF;PYGGGGQyFAKPRNQ	14.259	10.949	-	12.604	NA
FLNB	filamin-B isoform 4	256222415	SSTETCySAIPK	Y(7): 99.1	Unique	Y2478	No	RSSTETCySAIPKAS	12.343	-	-	12.343	NA
HNRNPA1	heterogeneous nuclear ribonucleoprotein A1 isoform a	4504445	SSGPyGGGGQYFAKPR	Y(5): 100.0	Unique	Y289	No	GGRSSGPyGGGGQYF	14.259	10.949	9.056	11.4213	2.63346
CCDC88A	girdin isoform 2	50897852	DSNPyATLPR	Y(5): 100.0	Unique	Y1771	No	QSKDSNPyATLPRAS	-	11.364	-	11.364	NA
HNRNPA3	heterogeneous nuclear ribonucleoprotein A3	34740329	SSGSPyGGGYGSGGGSGGYGSR	Y(6): 100.0	Unique	Y360	Yes	GRSSGSPyGGGYGSG	10.25	10.697		10.4735	NA
STIP1	stress-induced-phosphoprotein 1 isoform b	5803181	LAyINPDLALEEK	Y(3): 100.0	Unique	Y354	Yes	KEQERLAyINPDLAL	-	8.7	11.04	9.87	NA
PPP1R14B	protein phosphatase 1 regulatory subunit 14B	20162550	VyFQSPPGAAGEGPGGADDEGPVRR	Y(2): 100.0	Unique	Y29	Yes	GGPGPRVyFQSPPGA	10.521	9.478	8.977	9.65867	0.643151
ERBB2IP	protein LAP2 isoform 7	55770895	IyDILSDNGPQQPSTTVK	Y(2): 100.0	Unique	Y884	Yes	EIGGLKIyDILSDNG	9.61			9.61	NA
HNRNPA2B1	heterogeneous nuclear ribonucleoproteins A2/B1 isoform B1	14043072	NMGGPyGGGNYGPGGSGGSGGYGGR	Y(6): 100.0	Unique	Y331	Yes	SRNMGGPyGGGNYGP	9.095			9.095	NA
FKBP4	peptidyl-prolyl cis-trans isomerase FKBP4	4503729	KLyANMFER	Y(3): 100.0	Unique	Y411	Yes	LAREKKLyANMFERL	-	9.05	-	9.05	NA
DCTN2	dynactin subunit 2 isoform 3	387527974	yADLPGIAR	Y(1): 100.0	Unique	Y6	Yes	_MADPKyADLPGIA	6.925		11.14	9.0325	NA
MYO1E	unconventional myosin-Ie	55956916	GVyQYHWQSHNVK	Y(3): 100.0	Unique	Y7	Yes	_MGSKGVyQYHWQSH	8.41	12.7	5.46	8.85667	3.64061
CDV3	protein CDV3 homolog isoform d	544346257	TPQGPPEIySDTQFPSLQSTAK	Y(9): 100.0	Unique	Y88	No	PQGPPEIySDTQFPS		8.673		8.67	NA
CD99L2	CD99 antigen-like protein 2 isoform 4 precursor	296317276	YStLHTQSAEPPPPPEPAR	T(3): 98.1	Unique	T172	No	EPQVKYStLHTQSAE	8.178	7.877	8.808	8.28767	0.47509
DBNL	drebrin-like protein isoform b	62198235	FQDVGPQAPVGSVyQK	Y(14): 100.0	Unique	Y162	Yes	QAPVGSVyQKTNAVS	7.914	8.725	8.154	8.26433	0.416606
SLC6A8	sodium- and chloride-dependent creatine transporter 1 isoform 2	218563756	SAENGIySVSGDEK	Y(7): 99.4	Unique	Y11	Yes	KSAENGIySVSGDEK	8.096		-	8.096	NA
CD99L2	CD99 antigen-like protein 2 isoform 4 precursor	296317276	YStLHTQSAEPPPPPEPARI	T(3): 97.8	Unique	T172	No	EPQVKYStLHTQSAE	8.178	7.877	-	8.0275	NA
ABCF1	ATP-binding cassette sub-family F member 1 isoform b	10947135	LEKVyEELR	Y(5): 100.0	Unique	Y378	No	AERLEKVyEELRATG	6.687	8.43	8.816	7.97767	1.13429
PLCG1	1-phosphatidylinositol 4,5-bisphosphate phosphodiesterase gamma-1 isoform b	33598946	yQQPFEDFR	Y(1): 100.0	Unique	Y1253	Yes	EGSFESRyQQPFEDF	-	-	7.869	7.869	NA
DSP	desmoplakin isoform II	58530842	GVITDQNSDGyCQTGTMSR	Y(11): 100.0	Unique	Y56	Yes	TDQNSDGyCQTGTMS	4.724	10.804		7.764	NA
HNRNPA1	heterogeneous nuclear ribonucleoprotein A1 isoform a	4504445	SSGPYGGGGQyFAKPR	Y(11): 100.0	Unique	Y295	No	PYGGGGQyFAKPRNQ	7.213	6.393	9.056	7.554	1.36386
ERRFI1	ERBB receptor feedback inhibitor 1	10047086	VSSTHyYLLPERPPYLDK	Y(6): 98.4	Unique	Y394	Yes	KKVSSTHyYLLPERP	5.164	9.8	7.364	7.44267	2.319
ZDHHC5	palmitoyltransferase ZDHHC5	41152072	GVGSPEPGPTAPyLGR	Y(13): 100.0	Unique	Y630	Yes	EPGPTAPyLGRSMSY		7.36		7.36	NA
FAT1	protocadherin Fat 1 precursor	66346693	NIySDIPPQVPVRPISYTPSIPSDSR	Y(3): 100.0	Unique	Y4242	Yes	SKLNKNIySDIPPQV	7.122	-		7.122	NA
RPS21	40S ribosomal protein S21	4506699	TyAICGAIR	Y(2): 99.5	Unique	Y53	Yes	FNGQFKTyAICGAIR	7.04	6.32	7.89	7.08333	0.785897
PARD3	partitioning defective 3 homolog isoform 11	296278206	DVTIGGSAPIyVK	Y(11): 100.0	Unique	Y489	Yes	IGGSAPIyVKNILPR	-	-	6.91455	6.91455	NA
MYH9	myosin-9	12667788	YLyVDKNFINNPLAQADWAAK	Y(3): 99.4	Unique	Y11	Yes	QAADKYLyVDKNFIN	5.42	8.36	-	6.89	NA
ADAM9	disintegrin and metalloproteinase domain-containing protein 9 precursor	4501915	FAVPTyAAK	Y(6): 99.5	Unique	Y778	Yes	NRFAVPTyAAKQPQQ			6.854	6.854	NA
TOM1	target of Myb protein 1 isoform 3	209180448	yEAPQATDGLAGALDAR	Y(1): 100.0	Unique	Y353	No	DQRKEVKyEAPQATD	6.723		-	6.72	NA
PDLIM1	PDZ and LIM domain protein 1	13994151	VITNQyNNPAGLYSSENISNFNNALESK	Y(6): 100.0	Unique	Y144	Yes	ARVITNQyNNPAGLY	6.591	-	-	6.591	NA
CTNND1	catenin delta-1 isoform 2A	332688218	FHPEPyGLEDDQR	Y(6): 100.0	Unique	Y226	No	HRFHPEPyGLEDDQR	7.151	5.763	6.297	6.40367	0.571646
FUBP3	far upstream element-binding protein 3	100816392	IDSIPHLNNSTPLVDPSVyGYGVQK	Y(19): 100.0	Unique	Y51	Yes	PLVDPSVyGYGVQKR	7	6.15	5.951	6.367	0.454912
CYSTM1	cysteine-rich and transmembrane domain-containing protein 1	14165278	TTVyVVEDQR	Y(4): 100.0	Unique	Y64	Yes	EPPKTTVyVVEDQRR	4.365	-	8.289	6.327	NA
CTNND1	catenin delta-1 isoform 2A	332688218	QDVyGPQPQVR	Y(4): 100.0	Unique	Y203	No	APSRQDVyGPQPQVR	5.717	6.634	-	6.1755	NA
RAB10	ras-related protein Rab-10	256222019	KTyDLLFK	Y(3): 99.7	Unique	Y6	Yes	_MAKKTyDLLFKLL	8.625	4.287	5.499	6.137	2.23827
PLEKHA5	pleckstrin homology domain-containing family A member 5 isoform 5	377652346	GGNRPNTGPLyTEADR	Y(11): 99.1	Unique	Y290	No	RPNTGPLyTEADRVI	5.429	6.744	-	6.0865	NA
SEPT2	septin-2 isoform a	4758158	QQPTQFINPETPGyVGFANLPNQVHR	Y(14): 99.1	Unique	Y17	Yes	INPETPGyVGFANLP	5.722	6.588	5.7	6.00333	0.506456
PTBP3	polypyrimidine tract-binding protein 3 isoform 4	349732186	SQPVyIQYSNHR	Y(5): 100.0	Unique	Y32	No	HLRSQPVyIQYSNHR	5.828	-		5.828	NA
FNBP1L	formin-binding protein 1-like isoform 2	41581463	SGFEPPGDFPFEDYSQHIyR	Y(19): 100.0	Unique	Y291	Yes	EDYSQHIyRTISDGT			5.79	5.79	NA
CDV3	protein CDV3 homolog isoform d	544346257	LQLDNQyAVLENQK	Y(7): 100.0	Unique	Y142	No	KLQLDNQyAVLENQK	5.54	6.979	4.571	5.69667	1.21162
AHNAK	neuroblast differentiation-associated protein AHNAK isoform 1	61743954	GPNVKGEyDVTMPK	Y(8): 100.0	Unique	Y836	Yes	GPNVKGEyDVTMPKV	6.373	4.928	5.758	5.68633	0.725161
PKP3	plakophilin-3	6005830	YsLVSEQLEPAATSTYR	S(2): 99.5	Unique	S196	Yes	GGLDDRYsLVSEQLE	-	-	5.68	5.68	NA
CTNND1	catenin delta-1 isoform 2A	332688218	HyEDGYPGGSDNyGSLSR	Y(2): 100.0; Y(13): 98.9	Unique	Y163; Y174	No;No	PDGYSRHyEDGYPGG;YPGGSDNyGSLSRVT	5.562	-	-	5.562	NA
CTNND1	catenin delta-1 isoform 2A	332688218	HYEDGYPGGSDNyGSLSR	Y(13): 100.0	Unique	Y174	No	YPGGSDNyGSLSRVT	5.562	5.224	5.542	5.44267	0.189635
SERBP1	plasminogen activator inhibitor 1 RNA-binding protein isoform 3	66346683	SSFSHySGLK	Y(6): 99.5	Unique	Y207	Yes	DRSSFSHySGLKHED	5.427	-	-	5.427	NA
CTTN	src substrate cortactin isoform b	20357556	NASTFEDVTQVSSAyQK	Y(15): 100.0	Unique	Y297	Yes	VTQVSSAyQKTVPVE	5.164	5.307	5.609	5.36	0.227185
MLLT4	afadin isoform 2	90819233	EyFTFPASK	Y(2): 100.0	Unique	Y1230	Yes	TQTYTREyFTFPASK	5.503	5.477	4.955	5.31167	0.309156
EHBP1	EH domain-binding protein 1 isoform 3	217330574	VGNYETDTNSSVDQEKFyAELSDLK	Y(18): 100.0	Unique	Y550	No	SVDQEKFyAELSDLK			5.263	5.263	NA
ERRFI1	ERBB receptor feedback inhibitor 1	10047086	VSSTHyYLLPERPPYLDKYEK	Y(6): 99.2	Unique	Y394	Yes	KKVSSTHyYLLPERP	5.164	5.303	-	5.2335	NA
CTNND1	catenin delta-1 isoform 2A	332688218	SMGYDDLDyGMMSDYGTAR	Y(9): 100.0	Unique	Y242	No	MGYDDLDyGMMSDYG		6.585	3.823	5.204	NA
CDV3	protein CDV3 homolog isoform d	544346257	KTPQGPPEIySDTQFPSLQSTAK	Y(10): 100.0	Unique	Y88	No	PQGPPEIySDTQFPS	5.032	5.228	5.144	5.13467	0.0802884
PTPN6	tyrosine-protein phosphatase non-receptor type 6 isoform 1	18104989	GQESEyGNITYPPAMK	Y(6): 99.5	Unique	Y536	Yes	QKGQESEyGNITYPP	5.151	5.052		5.1015	NA
PTPN6	tyrosine-protein phosphatase non-receptor type 6 isoform 1	18104989	GQEsEYGNITYPPAMK	S(4): 99.4	Unique	S534	Yes	QSQKGQEsEYGNITY		5.052		5.05	NA
ANXA2	annexin A2 isoform 2	50845386	AyTNFDAERDALNIETAIK	Y(2): 99.1	Unique	Y30	Yes	AYGSVKAyTNFDAER		5.034		5.034	NA
CXADR	coxsackievirus and adenovirus receptor isoform 5 precursor	333470709	TQyNQVPSEDFER	Y(3): 100.0	Unique	Y318	Yes	EGYSKTQyNQVPSED		4.108	5.938	5.023	NA
SUGT1	suppressor of G2 allele of SKP1 homolog isoform SGT1A	5730041	LFQQIySDGSDEVKR	Y(6): 100.0	Unique	Y285	No	NRLFQQIySDGSDEV	-	4.575	5.41	4.9925	NA
TJP1	tight junction protein ZO-1 isoform b	116875765	TLyRIPEPQKPQLKPPEDIVR	Y(3): 99.0	Unique	Y1244	No	SEHDKTLyRIPEPQK		5.317	4.647	4.982	NA
DCBLD2	discoidin, CUB and LCCL domain-containing protein 2 precursor	54792129	TEGTyDLPYWDR	Y(5): 99.5	Unique	Y565	Yes	KKKTEGTyDLPYWDR	4.548	6.145	4.178	4.957	1.04534
CTTN	src substrate cortactin isoform b	20357556	VDQSAVGFEyQGKTEK	Y(10): 100.0	Unique	Y141	Yes	QSAVGFEyQGKTEKH		4.941	-	4.941	NA
PPP1CA	serine/threonine-protein phosphatase PP1-alpha catalytic subunit isoform 2	45827798	yGQFSGLNPGGRPITPPR	Y(1): 100.0	Unique	Y262	No	ADKNKGKyGQFSGLN	4.31	5.442	4.827	4.85967	0.566707
EGFR	epidermal growth factor receptor isoform a precursor	29725609	RPAGSVQNPVYHNQPLNPAPsRDPHYQDPHSTAVGNPEYLNTVQPTCVNSTFDSPAHWAQK	S(21): 93.5	Unique	S1120	Yes	QPLNPAPsRDPHYQD	6.7	-	2.9	4.8	NA
LSR	lipolysis-stimulated lipoprotein receptor isoform 5	386781463	SSSAGGQGSyVPLLR	Y(10): 99.4	Unique	Y264	No	SAGGQGSyVPLLRDT	4.178	4.374	5.809	4.787	0.890487
ITGB1	integrin beta-1 isoform 1A precursor	19743823	WDTGENPIyK	Y(9): 100.0	Unique	Y783	Yes	DTGENPIyKSAVTTV	5.241	4.407	4.576	4.74133	0.440897
LPP	lipoma-preferred partner isoform a	5031887	YYEGYyAAGPGYGGR	Y(6): 99.4	Unique	Y301	Yes	GRYYEGYyAAGPGYG	-	4.69		4.69	NA
CDH1	cadherin-1 preproprotein	4757960	yLPRPANPDEIGNFIDENLK	Y(1): 100.0	Unique	Y797	Yes	TLMSVPRyLPRPANP	4.627			4.627	NA
EGFR	epidermal growth factor receptor isoform a precursor	29725609	MHLPSPTDSNFyR	Y(12): 99.5	Unique	Y998	Yes	SPTDSNFyRALMDEE	4.503	4.452	4.879	4.61133	0.233204
PAK6	serine/threonine-protein kinase PAK 6 isoform 2	456367261	TDPHGLyLSCNGGTPAGHK	Y(7): 98.9	Unique	Y144	Yes	RTDPHGLyLSCNGGT		4.55		4.55	NA
CNN3	calponin-3 isoform 2	554506520	GMSVyGLGR	Y(5): 100.0	Unique	Y215	No	SQKGMSVyGLGRQVY	-	4.535	-	4.53	NA
LASP1	LIM and SH3 domain protein 1 isoform b	410444379	RPLEQQQPHHIPTSAPVyQQPQQQPVAQSYGGYK	Y(18): 100.0	Unique	Y115	No	IPTSAPVyQQPQQQP	4.17		4.804	4.487	NA
CDC42BPB	serine/threonine-protein kinase MRCK beta	115527097	NKPyISWPSSGGSEPSVTVPLR	Y(4): 99.1	Unique	Y1638	Yes	PPSRNKPyISWPSSG	4.32	-	4.6	4.46	NA
ABL2	Abelson tyrosine-protein kinase 2 isoform i	269847793	yELTGLPEQDR	Y(1): 100.0	Unique	Y647	No	ENQPHKKyELTGLPE	4.96	3.845	4.479	4.428	0.456623
PLIN3	perilipin-3 isoform 3	255958306	LEPQIASASEyAHR	Y(11): 100.0	Unique	Y95	Yes	QIASASEyAHRGLDK	4.427	-	-	4.427	NA
CDH1	cadherin-1 preproprotein	4757960	DNVyYYDEEGGGEEDQDFDLSQLHR	Y(4): 100.0	Unique	Y753	Yes	DDTRDNVyYYDEEGG	-	5.175	3.634	4.4045	NA
CTNND1	catenin delta-1 isoform 2A	332688218	SMGYDDLDYGMMSDyGTAR	Y(15): 99.4	Unique	Y248	No	DYGMMSDyGTARRTG		5.136	3.66	4.398	NA
CAV1	caveolin-1 isoform alpha	15451856	yVDSEGHLyTVPIR	Y(1): 100.0; Y(9): 99.4	Unique	Y6; Y14	Yes;Yes	_MSGGKyVDSEGHL;VDSEGHLyTVPIREQ	4.401	4.346	4.43	4.39233	0.0426654
CTNND1	catenin delta-1 isoform 2A	332688218	SYEDMIGEEVPSDQYyWAPLAQHER	Y(16): 99.2	Unique	Y281	No	EVPSDQYyWAPLAQH	3.907	5.976	3.262	4.38167	1.4179
AHNAK	neuroblast differentiation-associated protein AHNAK isoform 1	61743954	VTAyTVDVTGR	Y(4): 99.5	Unique	Y160	Yes	VTRRVTAyTVDVTGR			4.379	4.379	NA
FER	tyrosine-protein kinase Fer	119964721	VQENDGKEPPPVVNyEEDAR	Y(15): 100.0	Unique	Y402	Yes	EPPPVVNyEEDARSV	-	4.34	-	4.34	NA
DCBLD2	discoidin, CUB and LCCL domain-containing protein 2 precursor	54792129	ATGNQPPPLVGTyNTLLSR	Y(13): 99.5	Unique	Y715	Yes	PPPLVGTyNTLLSRT	4.418	-	4.248	4.333	NA
EFHD2	EF-hand domain-containing protein D2	20149675	VFNPyTEFK	Y(5): 99.5	Unique	Y83	Yes	SRRVFNPyTEFKEFS	4.34	4.38	4.011	4.24367	0.165329
CTNND1	catenin delta-1 isoform 2A	332688218	TVQPVAMGPDGLPVDASSVSNNyIQTLGR	Y(23): 100.0	Unique	Y120	No	ASSVSNNyIQTLGRD	4.227			4.227	NA
TUBB||TUBB2B||TUBB4A	tubulin beta chain||tubulin beta-2B chain||tubulin beta-4A chain isoform 3	29788785;29788768;21361322	LTtPTYGDLNHLVSATMSGVTTCLR	T(3): 94.8	Shared	T219||T219||T219	Yes||Yes||Yes	FRTLKLTtPTYGDLN||FRTLKLTtPTYGDLN||FRTLKLTtPTYGDLN	-	4.207	-	4.207	NA
SPTAN1	spectrin alpha chain, non-erythrocytic 1 isoform 3	306966132	VAEDLESEGLMAEEVQAVQQQEVyGMMPR	Y(24): 100.0	Unique	Y1156	No	AVQQQEVyGMMPRDE	4.124	4.275		4.1995	NA
HNRNPK	heterogeneous nuclear ribonucleoprotein K isoform b	14165435	IIPTLEEGLQLPSPTATSQLPLESDAVECLNyQHYK	Y(32): 100.0	Unique	Y135	Yes	DAVECLNyQHYKGSD	-	-	4.173	4.173	NA
C6orf132	uncharacterized protein C6orf132	256574805	HKAPGSADyGFAPAAGR	Y(9): 100.0	Unique	Y1142	Yes	KAPGSADyGFAPAAG		4.126	-	4.126	NA
PRKCD	protein kinase C delta type	47157325	TGVAGEDMQDNSGTyGK	Y(15): 99.6	Unique	Y334	Yes	MQDNSGTyGKIWEGS	4.071	-	-	4.071	NA
ERBB2IP	protein LAP2 isoform 7	55770895	RAQIPEGDyLSYR	Y(9): 100.0	Unique	Y1104	Yes	AQIPEGDyLSYREFH	4.045	-	-	4.045	NA
PTRF	polymerase I and transcript release factor	42734430	SFTPDHVVyAR	Y(9): 100.0	Unique	Y308	Yes	FTPDHVVyARSKTAV	4.077	3.982	4.007	4.022	0.0492443
STAT5A	signal transducer and activator of transcription 5A isoform 3	570359557	AVDGyVKPQIK	Y(5): 100.0	Unique	Y663	No	LAKAVDGyVKPQIKQ	4.02		-	4.02	NA
CFL1	cofilin-1	5031635	NIILEEGKEILVGDVGQTVDDPyATFVK	Y(23): 100.0	Unique	Y68	Yes	GQTVDDPyATFVKML	4.026	4.028	3.933	3.99567	0.0542801
EPB41L1	band 4.1-like protein 1 isoform d	385251401	DVLTSTyGATAETLSTSTTTHVTK	Y(7): 98.6	Unique	Y616	No	KDVLTSTyGATAETL	-		3.972	3.972	NA
DCBLD2	discoidin, CUB and LCCL domain-containing protein 2 precursor	54792129	ATGNQPPPLVGTYNTLLsR	S(18): 100.0	Unique	S720	Yes	GTYNTLLsRTDSCSS	4.418	3.38	4.099	3.96567	0.53169
CTNND1	catenin delta-1 isoform 2A	332688218	LNGPQDHSHLLySTIPR	Y(12): 99.4	Unique	Y42	No	QDHSHLLySTIPRMQ	4.324	3.744	3.742	3.93667	0.335442
CD2AP	CD2-associated protein	11321634	yFSLKPEEK	Y(1): 100.0	Unique	Y361	Yes	LIAAEKKyFSLKPEE	3.86	-	-	3.86	NA
CRKL	crk-like protein	4885153	yPSPPMGSVSAPNLPTAEDNLEYVR	Y(1): 100.0	Unique	Y105	No	LIEPAPRyPSPPMGS	6.183	1.05	4.334	3.85567	2.59972
PVRL2	poliovirus receptor-related protein 2 isoform delta precursor	112789532	yHELPTLEER	Y(1): 100.0	Unique	Y454	Yes	TEQEMPRyHELPTLE	6.159	2.388	2.873	3.80667	2.05156
CFL1	cofilin-1	5031635	EILVGDVGQTVDDPyATFVK	Y(15): 99.4	Unique	Y68	Yes	GQTVDDPyATFVKML	3.701	3.858	3.724	3.761	0.084788
CTNND1	catenin delta-1 isoform 2A	332688218	yQEAAPNVANNTGPHAASCFGAK	Y(1): 100.0	Unique	Y546	No	EIPQAERyQEAAPNV	4.016	3.522	3.714	3.75067	0.249033
IQGAP1	ras GTPase-activating-like protein IQGAP1	4506787	LGLAPQIQDLyGKVDFTEEEINNMK	Y(11): 100.0	Unique	Y172	Yes	APQIQDLyGKVDFTE	-	3.747		3.747	NA
BAG3	BAG family molecular chaperone regulator 3	14043024	THYPAQQGEYQTHQPVyHK	Y(17): 100.0	Unique	Y247	Yes	YQTHQPVyHKIQGDD	3.661	3.792	-	3.7265	NA
DSP	desmoplakin isoform II	58530842	SAIyQLEEEYENLLK	Y(4): 100.0	Unique	Y249	Yes	LREKSAIyQLEEEYE		3.69		3.7	NA
YES1	tyrosine-protein kinase Yes	4885661	YRPENTPEPVSTSVSHyGAEPTTVSPCPSSSAK	Y(17): 98.6	Unique	Y32	Yes	VSTSVSHyGAEPTTV	3.798	3.599	3.7	3.699	0.0995038
PTRF	polymerase I and transcript release factor	42734430	KSFTPDHVVyAR	Y(10): 100.0	Unique	Y308	Yes	FTPDHVVyARSKTAV	3.818	3.694	3.584	3.69867	0.11707
FRS2	fibroblast growth factor receptor substrate 2	507834071	LVyENINGLSIPSASGVR	Y(3): 100.0	Unique	Y306	Yes	PSVNKLVyENINGLS		4.442	2.911	3.6765	NA
CAV1	caveolin-1 isoform alpha	15451856	YVDSEGHLyTVPIR	Y(9): 100.0	Unique	Y14	Yes	VDSEGHLyTVPIREQ	1.462	4.78	4.62	3.62067	1.87117
ATP2B2	plasma membrane calcium-transporting ATPase 2 isoform 2	48255949	SSLyEGLEKPESR	Y(4): 100.0	Unique	Y1107	No	KAFRSSLyEGLEKPE	3.609		-	3.61	NA
EGFR	epidermal growth factor receptor isoform a precursor	29725609	RPAGSVQNPVyHNQPLNPAPSR	Y(11): 100.0	Unique	Y1110	Yes	GSVQNPVyHNQPLNP	3.486	3.467	3.856	3.603	0.21931
EGFR	epidermal growth factor receptor isoform a precursor	29725609	RPAGSVQNPVyHNQPLNPAPSRDPHYQDPHSTAVGNPEYLNTVQPTCVNSTFDSPAHWAQK	Y(11): 100.0	Unique	Y1110	Yes	GSVQNPVyHNQPLNP	-	-	3.6	3.6	NA
CTNND1	catenin delta-1 isoform 2A	332688218	SYEDMIGEEVPSDQyYWAPLAQHER	Y(15): 98.3	Unique	Y280	No	EEVPSDQyYWAPLAQ	3.907	-	3.262	3.5845	NA
BAIAP2	brain-specific angiogenesis inhibitor 1-associated protein 2 isoform 3	5453565	LSDSySNTLPVR	Y(5): 99.5	Unique	Y337	Yes	QSKLSDSySNTLPVR	-	-	3.575	3.58	NA
YES1	tyrosine-protein kinase Yes	4885661	YRPENTPEPVSTSVsHYGAEPTTVSPCPSSSAK	S(15): 95.0	Unique	S30	Yes	EPVSTSVsHYGAEPT	-	-	3.58	3.58	NA
MYO1E	unconventional myosin-Ie	55956916	SLyTSMARPPLPR	Y(3): 100.0	Unique	Y989	Yes	RSNQKSLyTSMARPP	-	-	3.572	3.572	NA
AHNAK	neuroblast differentiation-associated protein AHNAK isoform 1	61743954	VKGEyDMTVPK	Y(5): 100.0	Unique	Y964	Yes	GPKVKGEyDMTVPKL	3.673	3.459		3.566	NA
KRT6C	keratin, type II cytoskeletal 6C	155969697	ISIGGGSCAISGGyGSR	Y(14): 99.4	Unique	Y83	Yes	SCAISGGyGSRAGGS	3.94	3.283	3.423	3.54867	0.346058
APH1A	gamma-secretase subunit APH-1A isoform 4	344313186	VMVySALR	Y(4): 99.6	Unique	Y186	No	EDSRVMVySALRIPP	3.142	3.329	4.105	3.52533	0.416935
PKP2	plakophilin-2 isoform 2a	148664186	YSQNIyIQNR	Y(6): 100.0	Unique	Y587	No	EKYSQNIyIQNRNIQ	3.059		3.987	3.523	NA
PCBP2	poly(rC)-binding protein 2 isoform e	193083110	YSTGSDSASFPHTTPSMCLNPDLEGPPLEAYTIQGQyAIPQPDLTK	Y(37): 96.1	Unique	Y232	No	AYTIQGQyAIPQPDL	3.521	-		3.521	NA
ANXA1	annexin A1	4502101	QAWFIENEEQEyVQTVK	Y(12): 100.0	Unique	Y21	Yes	IENEEQEyVQTVKSS	3.275	1.859	5.425	3.51967	1.46606
SLC5A3	sodium/myo-inositol cotransporter	614458153	EEGNPVASLGHSEAETPVDAySNGQAALMGEK	Y(21): 99.1	Unique	Y631	Yes	AETPVDAySNGQAAL	-	2.434	4.514	3.474	NA
CTTN	src substrate cortactin isoform b	20357556	LPSsPVyEDAASFK	S(4): 100.0; Y(7): 100.0	Unique	S381; Y384	Yes;Yes	TEERLPSsPVYEDAA;RLPSSPVyEDAASFK	-	3.387	3.519	3.453	NA
ADAM9	disintegrin and metalloproteinase domain-containing protein 9 precursor	4501915	HVSPVtPPREVPIyANR	T(6): 100.0; Y(14): 100.0	Unique	T761; Y769	Yes;Yes	PRHVSPVtPPREVPI;PPREVPIyANRFAVP	3.848	3.706	2.795	3.44967	0.571386
VAV2	guanine nucleotide exchange factor VAV2 isoform 2	40549448	GIRPFPSEETTENDDDVyR	Y(18): 100.0	Unique	Y142	Yes	TENDDDVyRSLEELA		3.651	3.213	3.432	NA
AHNAK	neuroblast differentiation-associated protein AHNAK isoform 1	61743954	VKGEyDVTVPK	Y(5): 100.0	Unique	Y715	Yes	GTKVKGEyDVTVPKL	3.464	3.369		3.4165	NA
SCAMP3	secretory carrier-associated membrane protein 3 isoform 2	16445421	NyGSYSTQASAAAATAELLK	Y(2): 99.4	Unique	Y57	Yes	SPTEPKNyGSYSTQA			3.411	3.41	NA
TAGLN2	transgelin-2 isoform b	469608407	GASQAGMTGyGMPR	Y(10): 100.0	Unique	Y192	Yes	SQAGMTGyGMPRQIL	3.178	3.457	3.594	3.40967	0.212001
ANXA1	annexin A1	4502101	GGPGSAVSPyPTFNPSSDVAALHK	Y(10): 99.3	Unique	Y39	Yes	PGSAVSPyPTFNPSS	3.334	3.443	3.384	3.387	0.0545619
LASP1	LIM and SH3 domain protein 1 isoform b	410444379	RPLEQQQPHHIPTSAPVyQQPQQQPVAQSYGGYKEPAAPVSIQR	Y(18): 100.0	Unique	Y115	No	IPTSAPVyQQPQQQP	-	3.384	-	3.384	NA
PKP3	plakophilin-3	6005830	GQyHTLQAGFSSR	Y(3): 100.0	Unique	Y84	Yes	RGTSRGQyHTLQAGF	3.53	3.32	3.24	3.36333	0.149778
PCDH7	protocadherin-7 isoform a precursor	14589931	SKQPLySSIVTVEASKPNGQR	Y(6): 98.9	Unique	Y948	Yes	KKSKQPLySSIVTVE	-	3.354	-	3.354	NA
CTTN	src substrate cortactin isoform b	20357556	TQTPPVSPAPQPTEERLPSSPVyEDAASFK	Y(23): 98.5	Unique	Y384	Yes	RLPSSPVyEDAASFK	-	-	3.353	3.353	NA
MAPK12	mitogen-activated protein kinase 12	48255970	QADSEMTGyVVTR	Y(9): 100.0	Unique	Y185	Yes	ADSEMTGyVVTRWYR	3.25	3.52	3.24	3.33667	0.15885
EPS15	epidermal growth factor receptor substrate 15 isoform B	229577185	EADPSNFANFSAyPSEEDMIEWAK	Y(13): 100.0	Unique	Y535	No	NFANFSAyPSEEDMI		3.499	2.999	3.249	NA
EGFR	epidermal growth factor receptor isoform a precursor	29725609	YSSDPTGALTEDSIDDTFLPVPEyINQSVPK	Y(24): 100.0	Unique	Y1092	Yes	TFLPVPEyINQSVPK	3.043	3.034	3.599	3.22533	0.323636
PLCG1	1-phosphatidylinositol 4,5-bisphosphate phosphodiesterase gamma-1 isoform b	33598946	IGTAEPDyGALYEGR	Y(8): 100.0	Unique	Y771	Yes	IGTAEPDyGALYEGR	-	3.519	2.912	3.2155	NA
DCBLD2	discoidin, CUB and LCCL domain-containing protein 2 precursor	54792129	EVTtVLQADSAEYAQPLVGGIVGTLHQR	T(4): 97.7	Unique	T612	No	LSPREVTtVLQADSA	3.21	-	-	3.21	NA
LDLR	low-density lipoprotein receptor isoform 6 precursor	307775422	NINSINFDNPVyQK	Y(12): 100.0	Unique	Y650	No	INFDNPVyQKTTEDE	3.219	2.977	3.43	3.20867	0.226677
PDLIM1	PDZ and LIM domain protein 1	13994151	VTPPEGyEVVTVFPK	Y(7): 100.0	Unique	Y321	Yes	RVTPPEGyEVVTVFP	3.446	2.759	3.341	3.182	0.370072
VTA1	vacuolar protein sorting-associated protein VTA1 homolog isoform c	556503347	yAGSALQYEDVSTAVQNLQK	Y(1): 100.0	Unique	Y193	No	RAQKYCKyAGSALQY	3.698	2.597		3.1475	NA
PDLIM1	PDZ and LIM domain protein 1	13994151	VITNQYNNPAGLySSENISNFNNALESK	Y(13): 98.7	Unique	Y151	Yes	YNNPAGLySSENISN	-	2.942	3.172	3.057	NA
PKP4	plakophilin-4 isoform a	53829374	SAVSPDLHITPIyEGR	Y(13): 100.0	Unique	Y415	Yes	DLHITPIyEGRTYYS			3.047	3.047	NA
FAT2	protocadherin Fat 2 precursor	13787217	HSTPVVMPEPNGLyGGFPFPLEMENK	Y(14): 100.0	Unique	Y4223	Yes	MPEPNGLyGGFPFPL	3.101	2.677	3.312	3.03	0.264054
LSR	lipolysis-stimulated lipoprotein receptor isoform 5	386781463	AATSGVPSIyAPSTyAHLSPAK	Y(10): 100.0; Y(15): 99.1	Unique	Y215; Y220	No;No	TSGVPSIyAPSTYAH;SIYAPSTyAHLSPAK	-	-	3.025	3.025	NA
PRKCD	protein kinase C delta type	47157325	SDsASSEPVGIyQGFEK	S(3): 100.0; Y(12): 100.0	Unique	S304; Y313	Yes;Yes	RASRRSDsASSEPVG;SSEPVGIyQGFEKKT	2.073	2.978	3.989	3.01333	0.958489
INPPL1	phosphatidylinositol 3,4,5-trisphosphate 5-phosphatase 2	222136583	NSFNNPAyYVLEGVPHQLLPPEPPsPAR	Y(8): 98.5; S(25): 100.0	Unique	Y986; S1003	Yes;Yes	NSFNNPAyYVLEGVP;LLPPEPPsPARAPVP		2.996	-	2.996	NA
OCLN	occludin isoform b precursor	327478416	SNILWDKEHIyDEQPPNVEEWVK	Y(11): 100.0	Unique	Y36	No	LWDKEHIyDEQPPNV	2.99			2.99	NA
EPHB2	ephrin type-B receptor 2 isoform 1 precursor	111118978	FLEDDTSDPTyTSALGGK	Y(11): 99.2	Unique	Y780	Yes	DDTSDPTyTSALGGK	-		2.971	2.971	NA
CDCP1	CUB domain-containing protein 1 isoform 1 precursor	30410805	SPPESESEPyTFSHPNNGDVSSK	Y(10): 99.4	Unique	Y806	Yes	PESESEPyTFSHPNN	3.197	2.99	2.692	2.95967	0.253863
TJP2	tight junction protein ZO-2 isoform 4	282165804	HPDIyAVPIK	Y(5): 100.0	Unique	Y1085	No	AQKHPDIyAVPIKTH	3.155	2.92	2.724	2.933	0.215794
RASAL2	ras GTPase-activating protein nGAP isoform 1	4758808	RPLHPALNQPGGLQPLSFQNPVyHLNNPIPAMPK	Y(23): 100.0	Unique	Y786	Yes	LSFQNPVyHLNNPIP		2.909	-	2.909	NA
SHANK2	SH3 and multiple ankyrin repeat domains protein 2 isoform 2	254911082	VyGTIKPAFNQNSAAK	Y(2): 100.0	Unique	Y329	No	KSPTPRVyGTIKPAF	2.47	3.26	2.971	2.90033	0.326364
KRT14	keratin, type I cytoskeletal 14	15431310	APSTyGGGLSVSSSR	Y(5): 99.5	Unique	Y46	Yes	SCRAPSTyGGGLSVS	2.94	2.834	-	2.887	NA
TRIM29	tripartite motif-containing protein 29	17402909	GyPSLMR	Y(2): 100.0	Unique	Y544	Yes	SSFSLKGyPSLMRSQ	-	2.193	3.543	2.868	NA
NSFL1C	NSFL1 cofactor p47 isoform a	20149635	LGAAPEEESAyVAGEK	Y(11): 99.5	Unique	Y167	Yes	APEEESAyVAGEKRQ	3.77	3.77	1.02	2.85333	1.58771
TUBA4A||TUBA1A	tubulin alpha-4A chain isoform 2||tubulin alpha-1A chain isoform 1	514052659;17986283	AyHEQLSVAEITNACFEPANQMVK	Y(2): 100.0	Shared	Y267||Y282	No||Yes	VISAEKAyHEQLSVA||VISAEKAyHEQLSVA	3.882	2.819	1.8491	2.85003	1.01681
SLC9A1	sodium/hydrogen exchanger 1	27777632	INNyLTVPAHK	Y(4): 100.0	Unique	Y683	Yes	LEQKINNyLTVPAHK	3.208	1.628	3.714	2.85	1.0881
INPPL1	phosphatidylinositol 3,4,5-trisphosphate 5-phosphatase 2	222136583	NSFNNPAyYVLEGVPHQLLPPEPPSPAR	Y(8): 98.9	Unique	Y986	Yes	NSFNNPAyYVLEGVP	2.585	3.263	2.603	2.817	0.315455
RIN1	ras and Rab interactor 1	68989256	EKPAQDPLyDVPNASGGQAGGPQRPGR	Y(9): 100.0	Unique	Y36	Yes	KPAQDPLyDVPNASG	3.058	2.578	2.76	2.79867	0.197857
LSR	lipolysis-stimulated lipoprotein receptor isoform 5	386781463	AATSGVPSIYAPSTYAHLsPAK	S(19): 99.2	Unique	S224	No	PSTYAHLsPAKTPPP	-	2.571	3.025	2.798	NA
ERBB2IP	protein LAP2 isoform 7	55770895	AQIPEGDyLSYR	Y(8): 100.0	Unique	Y1104	Yes	AQIPEGDyLSYREFH	3.898	2.315	2.108	2.77367	0.979187
KIRREL	kin of IRRE-like protein 1 isoform 2 precursor	556503362	AIySSFKDDVDLK	Y(3): 100.0	Unique	Y472	No	TRVMKAIySSFKDDV	-	3.275	2.22	2.7475	NA
PDLIM1	PDZ and LIM domain protein 1	13994151	TAASGVEANSRPLDHAQPPSSLVIDKESEVyK	Y(31): 98.0	Unique	Y197	Yes	IDKESEVyKMLQEKQ	2.766	-	2.719	2.7425	NA
EPHA2	ephrin type-A receptor 2 precursor	32967311	QSPEDVyFSKSEQLKPLK	Y(7): 100.0	Unique	Y575	Yes	RQSPEDVyFSKSEQL	2.673	2.718	2.796	2.729	0.0622334
CRKL	crk-like protein	4885153	NSNSyGIPEPAHAyAQPQTTTPLPAVSGSPGAAITPLPSTQNGPVFAK	Y(5): 97.2; Y(14): 90.8	Unique	Y198; Y207	Yes;Yes	GNRNSNSyGIPEPAH;IPEPAHAyAQPQTTT	-	-	2.721	2.72	NA
PKP3	plakophilin-3	6005830	ADyDTLSLR	Y(3): 100.0	Unique	Y176	Yes	GVGSRADyDTLSLRS	2.451	2.921	2.765	2.71233	0.239385
KRT14	keratin, type I cytoskeletal 14	15431310	APStYGGGLSVSSSR	T(4): 99.0	Unique	T45	No	GSCRAPStYGGGLSV	-	-	2.712	2.712	NA
ABLIM1	actin-binding LIM protein 1 isoform s	51173717	TSSESIYSRPGSSIPGSPGHTIyAK	Y(23): 98.9	Unique	Y85	Yes	GSPGHTIyAKVDNEI	3.068		2.295	2.6815	NA
LSR	lipolysis-stimulated lipoprotein receptor isoform 5	386781463	VLyYMEK	Y(3): 100.0	Unique	Y298	No	DDSMRVLyYMEKELA	2.39	2.629	2.849	2.62267	0.229566
AHNAK	neuroblast differentiation-associated protein AHNAK isoform 1	61743954	MKGDyDVTVPK	Y(5): 100.0	Unique	Y1469	Yes	GPKMKGDyDVTVPKV	2.721	2.49	-	2.6055	NA
TJP2	tight junction protein ZO-2 isoform 4	282165804	IEIAQKHPDIyAVPIK	Y(11): 100.0	Unique	Y1085	No	AQKHPDIyAVPIKTH	2.733	2.527	2.541	2.60033	0.115106
PTK2B	protein-tyrosine kinase 2-beta isoform b	27886588	YIEDEDYyK	Y(8): 99.4	Unique	Y580	Yes	YIEDEDYyKASVTRL	-	-	2.587	2.587	NA
MPP5	MAGUK p55 subfamily member 5 isoform 2	375065852	VyESIGQYGGETVK	Y(2): 100.0	Unique	Y209	No	PITDERVyESIGQYG	2.649	2.446	2.66	2.585	0.120503
DCBLD2	discoidin, CUB and LCCL domain-containing protein 2 precursor	54792129	EVtTVLQADSAEYAQPLVGGIVGTLHQR	T(3): 96.6	Unique	T611	No	HLSPREVtTVLQADS	-	-	2.585	2.585	NA
SYK	tyrosine-protein kinase SYK isoform Syk(S)	293332611	QESTVSFNPyEPELAPWAADKGPQR	Y(10): 99.0	Unique	Y300	No	STVSFNPyEPELAPW		2.725	2.428	2.5765	NA
DCBLD2	discoidin, CUB and LCCL domain-containing protein 2 precursor	54792129	EVTTVLQADSAEyAQPLVGGIVGTLHQR	Y(13): 100.0	Unique	Y621	Yes	LQADSAEyAQPLVGG	-	2.567	2.585	2.576	NA
SH2D3A	SH2 domain-containing protein 3A	208609985	TPsFELPDASERPPTYCELVPR	S(3): 100.0	Unique	S218	Yes	TKPPRTPsFELPDAS	2.562	-	-	2.562	NA
LSR	lipolysis-stimulated lipoprotein receptor isoform 5	386781463	AATSGVPSIYAPSTyAHLSPAK	Y(15): 98.2	Unique	Y220	No	SIYAPSTyAHLSPAK	2.406	2.25	3.025	2.56033	0.409903
PLCG1	1-phosphatidylinositol 4,5-bisphosphate phosphodiesterase gamma-1 isoform b	33598946	NPGFyVEANPMPTFK	Y(5): 100.0	Unique	Y783	Yes	EGRNPGFyVEANPMP	2.87	2.646	2.102	2.53933	0.394955
EGFR	epidermal growth factor receptor isoform a precursor	29725609	DPHyQDPHSTAVGNPEYLNTVQPTCVNSTFDSPAHWAQK	Y(4): 100.0	Unique	Y1125	Yes	APSRDPHyQDPHSTA	2.687	2.333	-	2.51	NA
PTK2B	protein-tyrosine kinase 2-beta isoform b	27886588	YIEDEDYyKASVTR	Y(8): 99.6	Unique	Y580	Yes	YIEDEDYyKASVTRL	-	2.457	-	2.457	NA
PTPRK	receptor-type tyrosine-protein phosphatase kappa isoform f precursor	634743254	YLCEGTESPyQTGQLHPAIR	Y(10): 100.0	Unique	Y858	Yes	CEGTESPyQTGQLHP	2.232	2.763	2.371	2.45533	0.275362
KIRREL	kin of IRRE-like protein 1 isoform 2 precursor	556503362	LSHSSGyAQLNTYSR	Y(7): 100.0	Unique	Y547	No	RLSHSSGyAQLNTYS	2.591	2.307	-	2.449	NA
EGFR	epidermal growth factor receptor isoform a precursor	29725609	GSHQISLDNPDyQQDFFPK	Y(12): 100.0	Unique	Y1172	Yes	ISLDNPDyQQDFFPK	2.591	2.353	2.35	2.43133	0.138284
IK	protein Red	125988409	DGVNKDyEETELISTTANYR	Y(7): 100.0	Unique	Y114	Yes	RDGVNKDyEETELIS			2.40227	2.40227	NA
JUP	junction plakoglobin	4504811	VTEWQQTYTyDSGIHSGANTCVPSVSSK	Y(10): 97.8	Unique	Y22	Yes	EWQQTYTyDSGIHSG		2.265	2.526	2.3955	NA
PAG1	phosphoprotein associated with glycosphingolipid-enriched microdomains 1	63054864	AEFAEyASVDR	Y(6): 100.0	Unique	Y227	Yes	GKAEFAEyASVDRNK	-	2.385		2.385	NA
ITGB4	integrin beta-4 isoform 3 precursor	54607033	MTTTSAAAyGTHLSPHVPHR	Y(9): 99.2	Unique	Y1399	Yes	TTTSAAAyGTHLSPH	2.292	2.283	2.459	2.34467	0.0991178
SEPT9	septin-9 isoform f	164698504	APVDFGyVGIDSILEQMR	Y(7): 100.0	Unique	Y27	No	KAPVDFGyVGIDSIL	2.206	2.414		2.31	NA
PTK2	focal adhesion kinase 1 isoform a	24476013	GsIDREDGSLQGPIGNQHIyQPVGKPDPAAPPK	S(2): 98.0; Y(20): 100.0	Unique	S843; Y861	Yes;Yes	DVRLSRGsIDREDGS;PIGNQHIyQPVGKPD	-	2.29	-	2.29	NA
ADAM9	disintegrin and metalloproteinase domain-containing protein 9 precursor	4501915	VSSQGNLIPARPAPAPPLYSsLT	S(21): 98.7	Unique	S817	Yes	PAPPLYSsLT_	-		2.274	2.274	NA
MAPK10	mitogen-activated protein kinase 10 isoform 4	20986508	TAGTSFMMTPyVVTR	Y(11): 100.0	Unique	Y78	No	TSFMMTPyVVTRYYR		2.23	2.31	2.27	NA
PRKCD	protein kinase C delta type	47157325	SDSASSEPVGIyQGFEK	Y(12): 100.0	Unique	Y313	Yes	SSEPVGIyQGFEKKT	2.073	2.978	1.738	2.263	0.641463
PRKCD	protein kinase C delta type	47157325	RSDsASSEPVGIyQGFEK	S(4): 99.0; Y(13): 100.0	Unique	S304; Y313	Yes;Yes	RASRRSDsASSEPVG;SSEPVGIyQGFEKKT		2.238	-	2.238	NA
MAPK11	mitogen-activated protein kinase 11	20128774	QADEEMTGyVATR	Y(9): 100.0	Unique	Y182	Yes	ADEEMTGyVATRWYR	2.543	2.472	1.655	2.22333	0.49347
ERBB2	receptor tyrosine-protein kinase erbB-2 isoform d precursor	584277106	LLDIDETEyHADGGKVPIK	Y(9): 100.0	Unique	Y877	Yes	LDIDETEyHADGGKV	-	2.348	2.075	2.2115	NA
DCBLD2	discoidin, CUB and LCCL domain-containing protein 2 precursor	54792129	AGKPGLPAPDELVyQVPQSTQEVSGAGR	Y(14): 100.0	Unique	Y750	Yes	PAPDELVyQVPQSTQ	2.187	2.314	2.089	2.19667	0.0921098
ZNF185	zinc finger protein 185 isoform 7	296010977	GALADyEGKDVATR	Y(6): 100.0	Unique	Y187	No	PKGALADyEGKDVAT	2.246	2.081	2.218	2.18167	0.0720941
DSG2	desmoglein-2 preproprotein	116534898	VIQPHGGGSNPLEGTQHLQDVPyVMVR	Y(23): 100.0	Unique	Y1013	Yes	QHLQDVPyVMVRERE			2.155	2.155	NA
ANXA2	annexin A2 isoform 2	50845386	LSLEGDHSTPPSAyGSVK	Y(14): 100.0	Unique	Y24	Yes	HSTPPSAyGSVKAYT	2.167	2.047	2.176	2.13	0.0720208
HSP90AA1||HSP90AB1	heat shock protein HSP 90-alpha isoform 2||heat shock protein HSP 90-beta isoform c	154146191;431822408	yESLTDPSKLDSGK	Y(1): 100.0	Shared	Y61||Y56	Yes||Yes	DALDKIRyESLTDPS||DALDKIRyESLTDPS	2.032	2.194	2.128	2.118	0.0814616
MAPK9	mitogen-activated protein kinase 9 isoform JNK2 gamma	205277412	TACTNFMMTPyVVTR	Y(11): 99.3	Unique	Y185	Yes	TNFMMTPyVVTRYYR	1.537	2.544	2.269	2.11667	0.520496
NCK1	cytoplasmic protein NCK1 isoform 2	299829184	KPSVPDSASPADDSFVDPGERLyDLNMPAYVK	Y(23): 100.0	Unique	Y41	No	VDPGERLyDLNMPAY	2.1	-	-	2.1	NA
COL17A1	collagen alpha-1(XVII) chain	119829187	QSLTHGSSGyINSTGSTR	Y(10): 96.7	Unique	Y64	Yes	LTHGSSGyINSTGST	2.093			2.093	NA
CTTN	src substrate cortactin isoform b	20357556	LPSSPVyEDAASFK	Y(7): 100.0	Unique	Y384	Yes	RLPSSPVyEDAASFK	2.077	2.061	1.986	2.04133	0.0485833
SCAMP3	secretory carrier-associated membrane protein 3 isoform 1	16445419	QyATLDVYNPFETR	Y(2): 100.0	Unique	Y35	Yes	QHRPSRQyATLDVYN	-	-	1.988	1.988	NA
CTTN	src substrate cortactin isoform b	20357556	GPVSGTEPEPVySMEAADYR	Y(12): 100.0	Unique	Y409	Yes	GTEPEPVySMEAADY	1.909	2.027	1.982	1.97267	0.0595511
EPB41L2	band 4.1-like protein 2 isoform a	4503579	VEGDNIyVR	Y(7): 100.0	Unique	Y623	Yes	RVEGDNIyVRHSNLM	1.96		-	1.96	NA
COL17A1	collagen alpha-1(XVII) chain	119829187	QSLTHGSsGYINSTGSTR	S(8): 98.0	Unique	S62	Yes	QSLTHGSsGYINSTG	1.959	-	-	1.959	NA
ANXA2	annexin A2 isoform 2	50845386	SYSPyDMLESIRK	Y(5): 100.0	Unique	Y238	Yes	RYKSYSPyDMLESIR	2.515	-	1.372	1.9435	NA
MAPK13	mitogen-activated protein kinase 13	4506085	HADAEMTGyVVTR	Y(9): 99.6	Unique	Y182	Yes	ADAEMTGyVVTRWYR	2.051	1.876	1.886	1.93767	0.0982768
KIRREL	kin of IRRE-like protein 1 isoform 2 precursor	556503362	AVLyADYR	Y(4): 100.0	Unique	Y522	No	PSSRAVLyADYRAPG		1.74517	2.127	1.93608	NA
PTPN11	tyrosine-protein phosphatase non-receptor type 11 isoform 1	33356177	VyENVGLMQQQK	Y(2): 100.0	Unique	Y580	No	REDSARVyENVGLMQ	1.788	1.845	2.145	1.926	0.156595
CLDN1	claudin-1	10863887	TTSYPTPRPYPKPAPSSGKDyV	Y(21): 100.0	Unique	Y210	Yes	APSSGKDyV_	2.007	1.982	1.771	1.92	0.129642
ARHGAP35	rho GTPase-activating protein 35	150417981	sVSSSPWLPQDGFDPSDyAEPMDAVVKPR	S(1): 100.0; Y(18): 98.4	Unique	S1070; Y1087	Yes;Yes	HRDGQRKsVSSSPWL;DGFDPSDyAEPMDAV	1.89	-	-	1.89	NA
JUP	junction plakoglobin	4504811	VTEWQQTyTYDSGIHSGANTCVPSVSSK	Y(8): 95.9	Unique	Y20	Yes	VTEWQQTyTYDSGIH	-	2.202	1.571	1.8865	NA
ABI1	abl interactor 1 isoform l	296011003	TLEPVKPPTVPNDyMTSPAR	Y(14): 100.0	Unique	Y149	No	PPTVPNDyMTSPARL	2.462	1.977	1.16	1.86633	0.537269
BCAR3	breast cancer anti-estrogen resistance protein 3 isoform 1	387157909	AHQSESyLPIGCK	Y(7): 99.6	Unique	Y341	Yes	KAHQSESyLPIGCKL	2.284	1.577	1.721	1.86067	0.373621
EPHA2	ephrin type-A receptor 2 precursor	32967311	QSPEDVyFSK	Y(7): 100.0	Unique	Y575	Yes	RQSPEDVyFSKSEQL	1.894	1.822	1.861	1.859	0.0360416
SHC1	SHC-transforming protein 1 isoform 5 precursor	322302755	MAGFDGSAWDEEEEEPPDHQyyNDFPGK	Y(21): 100.0; Y(22): 100.0	Unique	Y194; Y195	Yes;Yes	EEPPDHQyYNDFPGK;EPPDHQYyNDFPGKE	1.516	1.615	2.387	1.83933	0.389362
KIAA1217	sickle tail protein homolog isoform 2	148612813	NEGFyADPYLYHEGR	Y(5): 100.0	Unique	Y313	No	MYRNEGFyADPYLYH	1.787		1.864	1.8255	NA
SERINC5	serine incorporator 5 isoform 3	291327524	yAAPELEIAR	Y(1): 100.0	Unique	Y345	Yes	SDALQGRyAAPELEI	2.038	1.595		1.8165	NA
CRKL	crk-like protein	4885153	TLyDFPGNDAEDLPFK	Y(3): 100.0	Unique	Y132	Yes	LEYVRTLyDFPGNDA	1.446	1.766	2.224	1.812	0.391035
TUBA1A	tubulin alpha-1A chain isoform 1	17986283	EDMAALEKDyEEVGVDSVEGEGEEEGEEY	Y(10): 100.0	Unique	Y432	Yes	MAALEKDyEEVGVDS	-	-	1.798	1.798	NA
KIRREL	kin of IRRE-like protein 1 isoform 2 precursor	556503362	TPyEAYDPIGK	Y(3): 100.0	Unique	Y621	No	SGLERTPyEAYDPIG	1.596	1.773	1.9	1.75633	0.152684
KRT5	keratin, type II cytoskeletal 5	119395754	SLyNLGGSK	Y(3): 100.0	Unique	Y66	Yes	GYGSRSLyNLGGSKR	1.542	1.97	-	1.756	NA
PAG1	phosphoprotein associated with glycosphingolipid-enriched microdomains 1	63054864	SREEDPTLTEEEISAMySSVNKPGQLVNK	Y(17): 99.1	Unique	Y317	Yes	EEEISAMySSVNKPG	2.097		1.412	1.7545	NA
STAM2	signal transducing adapter molecule 2	188219625	LVNEAPVySVYSK	Y(8): 99.4	Unique	Y371	Yes	LVNEAPVySVYSKLH	1.753		-	1.753	NA
SHC1	SHC-transforming protein 1 isoform 5 precursor	322302755	MAGFDGSAWDEEEEEPPDHQyyNDFPGKEPPLGGVVDMR	Y(21): 100.0; Y(22): 100.0	Unique	Y194; Y195	Yes;Yes	EEPPDHQyYNDFPGK;EPPDHQYyNDFPGKE	1.5	1.751	1.991	1.74733	0.245521
DSG2	desmoglein-2 preproprotein	116534898	VyAPASTLVDQPYANEGTVVVTER	Y(2): 100.0	Unique	Y968	Yes	LIVTERVyAPASTLV	1.594		1.871	1.7325	NA
EPHA2	ephrin type-A receptor 2 precursor	32967311	VLEDDPEATyTTSGGK	Y(10): 100.0	Unique	Y772	Yes	EDDPEATyTTSGGKI	1.699	1.71	1.77	1.72633	0.0382143
EPHA2	ephrin type-A receptor 2 precursor	32967311	VLEDDPEATyTTSGGKIPIR	Y(10): 99.1	Unique	Y772	Yes	EDDPEATyTTSGGKI	1.707	1.704	1.762	1.72433	0.0326548
PRKCD	protein kinase C delta type	47157325	RSDSASSEPVGIyQGFEK	Y(13): 100.0	Unique	Y313	Yes	SSEPVGIyQGFEKKT	-	1.618	1.818	1.718	NA
PTTG1IP	pituitary tumor-transforming gene 1 protein-interacting protein isoform 1 precursor	4757886	YGLFKEENPyAR	Y(10): 100.0	Unique	Y174	Yes	LFKEENPyARFENN_	1.858	1.575	1.7	1.711	0.115796
LOC102725117	rho guanine nucleotide exchange factor 5-like	578844357	DySTVSASPTALSTLK	Y(2): 100.0	Unique	Y637	No	DRRSGRDySTVSASP	1.677	1.639	1.772	1.696	0.0685055
CRKL	crk-like protein	4885153	NSNSyGIPEPAHAYAQPQTTTPLPAVSGSPGAAITPLPSTQNGPVFAK	Y(5): 97.7	Unique	Y198	Yes	GNRNSNSyGIPEPAH	1.784		1.59	1.687	NA
CRK	adapter molecule crk isoform a	41327712	YRPASASVSALIGGNQEGSHPQPLGGPEPGPyAQPSVNTPLPNLQNGPIYAR	Y(32): 100.0	Unique	Y221	Yes	GGPEPGPyAQPSVNT	1.962	1.151	1.931	1.68133	0.459544
EGFR	epidermal growth factor receptor isoform a precursor	29725609	DPHYQDPHSTAVGNPEyLNTVQPTCVNSTFDSPAHWAQK	Y(17): 100.0	Unique	Y1138	Yes	TAVGNPEyLNTVQPT	1.765	1.552		1.6585	NA
MAPK14	mitogen-activated protein kinase 14 isoform 3	20986514	HTDDEMTGyVATR	Y(9): 99.6	Unique	Y182	Yes	TDDEMTGyVATRWYR	1.583	1.677	1.696	1.652	0.0605062
BCAR1	breast cancer anti-estrogen resistance protein 1 isoform 7	282398123	VGQGYVyEAAQPEQDEyDIPR	Y(7): 100.0; Y(17): 100.0	Unique	Y222; Y232	No;No	RVGQGYVyEAAQPEQ;AQPEQDEyDIPRHLL		1.368	1.922	1.645	NA
HSP90AA1	heat shock protein HSP 90-alpha isoform 2	154146191	HIyYITGETK	Y(3): 99.6	Unique	Y492	Yes	KENQKHIyYITGETK	-	1.63	-	1.63	NA
ZNF185	zinc finger protein 185 isoform 7	296010977	EyVNASEVSSGKPVSAR	Y(2): 100.0	Unique	Y360	No	GILFVKEyVNASEVS	1.796	-	1.454	1.625	NA
ARHGAP35	rho GTPase-activating protein 35	150417981	sVSSSPWLPQDGFDPSDYAEPMDAVVKPR	S(1): 100.0	Unique	S1070	Yes	HRDGQRKsVSSSPWL	1.89		1.35	1.62	NA
BCAR3	breast cancer anti-estrogen resistance protein 3 isoform 1	387157909	SPLAEHRPDAyQDVSIHGTLPR	Y(11): 100.0	Unique	Y42	Yes	AEHRPDAyQDVSIHG	1.629	1.426	1.752	1.60233	0.164628
SHC1	SHC-transforming protein 1 isoform 5 precursor	322302755	ELFDDPSyVNVQNLDK	Y(8): 99.5	Unique	Y272	Yes	ELFDDPSyVNVQNLD	1.579	1.605	1.591	1.59167	0.0130128
ANXA2	annexin A2 isoform 2	50845386	SYSPyDMLESIR	Y(5): 100.0	Unique	Y238	Yes	RYKSYSPyDMLESIR	1.476	1.6	1.678	1.58467	0.101869
JAK2	tyrosine-protein kinase JAK2	4826776	REVGDyGQLHETEVLLK	Y(6): 100.0	Unique	Y570	Yes	VRREVGDyGQLHETE	-	1.565	1.603	1.584	NA
BCAR3	breast cancer anti-estrogen resistance protein 3 isoform 1	387157909	AHQSEsYLPIGCK	S(6): 99.5	Unique	S340	No	LKAHQSEsYLPIGCK	-	1.58		1.58	NA
TMEM106B	transmembrane protein 106B	197116389	NGDVSQFPyVEFTGR	Y(9): 99.5	Unique	Y50	Yes	GDVSQFPyVEFTGRD	1.755		1.353	1.554	NA
BCAR1	breast cancer anti-estrogen resistance protein 1 isoform 7	282398123	RPGPGTLyDVPR	Y(8): 100.0	Unique	Y385	No	RPGPGTLyDVPRERV	1.55	1.597	1.509	1.552	0.0440341
LDHA	L-lactate dehydrogenase A chain isoform 1	5031857	DQLIyNLLK	Y(5): 100.0	Unique	Y10	Yes	TLKDQLIyNLLKEEQ		1.54314		1.54314	NA
EFNB2	ephrin-B2 precursor	4758250	TADSVFCPHyEK	Y(10): 100.0	Unique	Y304	Yes	DSVFCPHyEKVSGDY	1.42	1.657		1.5385	NA
ANKS1A	ankyrin repeat and SAM domain-containing protein 1A	140161500	EEDEHPyELLLTAETK	Y(7): 99.3	Unique	Y455	Yes	REEDEHPyELLLTAE	1.169	1.827	1.57	1.522	0.270763
SDCBP	syntenin-1 isoform 3	55749515	LyPELSQYMGLSLNEEEIR	Y(2): 100.0	Unique	Y50	Yes	GNLYPRLyPELSQYM		1.499	1.543	1.521	NA
EPB41L1	band 4.1-like protein 1 isoform d	385251401	IRPGEyEQFESTIGFK	Y(6): 100.0	Unique	Y312	No	IKIRPGEyEQFESTI	-	1.518	-	1.518	NA
TRA2B	transformer-2 protein homolog beta isoform 2	345197228	RPHtPTPGIYMGRPTYGSSR	T(4): 100.0	Unique	T101	No	SITKRPHtPTPGIYM	1.496	1.435	1.584	1.505	0.0749066
SDCBP	syntenin-1 isoform 3	55749515	VDKVIQAQTAFSANPANPAILSEASAPIPHDGNLyPR	Y(35): 100.0	Unique	Y46	Yes	IPHDGNLyPRLYPEL	-	1.505	-	1.505	NA
TUBA1C	tubulin alpha-1C chain	14389309	EDMAALEKDyEEVGADSADGEDEGEEY	Y(10): 100.0	Unique	Y432	Yes	MAALEKDyEEVGADS	1.445	-	1.564	1.5045	NA
TLN1	talin-1	223029410	ALDyYMLR	Y(4): 99.7	Unique	Y70	Yes	EAGKALDyYMLRNGD	1.789	1.767	0.915	1.49033	0.498375
ACTG1	actin, cytoplasmic 2	316659409	KDLyANTVLSGGTTMYPGIADR	Y(4): 99.2	Unique	Y294	Yes	VDIRKDLyANTVLSG	1.605	1.497	1.358	1.48667	0.101102
CFL1	cofilin-1	5031635	YALYDATyETK	Y(8): 99.0	Unique	Y89	Yes	YALYDATyETKESKK	1.346	1.564		1.455	NA
BCAR1	breast cancer anti-estrogen resistance protein 1 isoform 7	282398123	AQQGLyQVPGPSPQFQSPPAK	Y(6): 100.0	Unique	Y126	No	SKAQQGLyQVPGPSP	1.402	1.424	1.536	1.454	0.071861
MAPK10	mitogen-activated protein kinase 10 isoform 4	20986508	TAGTSFMMtPyVVTR	T(9): 100.0; Y(11): 100.0	Unique	T76; Y78	No;No	AGTSFMMtPYVVTRY;TSFMMTPyVVTRYYR	1.48	1.735	1.127	1.44733	0.305314
PKP4	plakophilin-4 isoform a	53829374	NNyALNTTATYAEPYRPIQYR	Y(3): 100.0	Unique	Y470	Yes	LTYQRNNyALNTTAT	1.674	1.22		1.447	NA
PKP4	plakophilin-4 isoform b	53829376	NNYALNTTATyAEPYRPIQYR	Y(11): 98.0	Unique	Y478	Yes	ALNTTATyAEPYRPI	1.674	1.215		1.4445	NA
JAK2	tyrosine-protein kinase JAK2	4826776	EVGDyGQLHETEVLLK	Y(5): 100.0	Unique	Y570	Yes	VRREVGDyGQLHETE	1.43		1.431	1.4305	NA
PTK2	focal adhesion kinase 1 isoform a	24476013	YMEDSTyYK	Y(7): 99.0	Unique	Y576	Yes	RYMEDSTyYKASKGK	1.423	1.416	1.436	1.425	0.0101489
PTK2	focal adhesion kinase 1 isoform a	24476013	yMEDSTYYK	Y(1): 100.0	Unique	Y570	Yes	GDFGLSRyMEDSTYY	1.423	1.416	1.436	1.425	0.0101489
VCL	vinculin isoform VCL	4507877	NPGNQAAyEHFETMK	Y(8): 100.0	Unique	Y692	Yes	NPGNQAAyEHFETMK	1.598	1.249	-	1.4235	NA
CFL1	cofilin-1	5031635	yALYDATYETK	Y(1): 100.0	Unique	Y82	Yes	LPDKDCRyALYDATY		1.56	1.28	1.42	NA
ITSN2	intersectin-2 isoform 2	194294525	REEPEALyAAVNK	Y(8): 100.0	Unique	Y968	Yes	REEPEALyAAVNKKP	1.443	1.393	1.4	1.412	0.027074
TNK2	activated CDC42 kinase 1 isoform 1	56549666	VSSTHyyLLPERPSYLER	Y(6): 100.0; Y(7): 100.0	Unique	Y859; Y860	Yes;Yes	KKVSSTHyYLLPERP;KVSSTHYyLLPERPS	-	-	1.396	1.396	NA
SLC38A2	sodium-coupled neutral amino acid transporter 2	21361602	FSISPDEDSSSYSSNSDFNySYPTK	Y(20): 98.8	Unique	Y28	Yes	SSNSDFNySYPTKQA	1.642		1.124	1.383	NA
VASP	vasodilator-stimulated phosphoprotein	4507869	VQIyHNPTANSFR	Y(4): 100.0	Unique	Y39	Yes	AFSRVQIyHNPTANS	-	1.449	1.274	1.3615	NA
BCAR1	breast cancer anti-estrogen resistance protein 1 isoform 7	282398123	DVPDGPLLREETyDVPPAFAK	Y(13): 98.7	Unique	Y325	No	PLLREETyDVPPAFA	-	-	1.351	1.351	NA
KIAA1217	sickle tail protein homolog isoform 2	148612813	NVyYELNDVR	Y(3): 100.0	Unique	Y164	No	KDESRNVyYELNDVR		1.21	1.49	1.35	NA
ITGB4	integrin beta-4 isoform 3 precursor	54607033	DySTLTSVSSHDSR	Y(2): 100.0	Unique	Y1440	Yes	STTLPRDySTLTSVS	1.3	1.3	1.45	1.35	0.0866025
VCL	vinculin isoform VCL	4507877	SFLDSGyR	Y(7): 100.0	Unique	Y822	Yes	KSFLDSGyRILGAVA	1.369	1.353	1.305	1.34233	0.0333067
MAPK9	mitogen-activated protein kinase 9 isoform JNK2 gamma	205277412	TACTNFMMtPyVVTR	T(9): 100.0; Y(11): 100.0	Unique	T183; Y185	Yes;Yes	ACTNFMMtPYVVTRY;TNFMMTPyVVTRYYR	1.191	1.381	1.452	1.34133	0.134946
ENO1	alpha-enolase isoform 1	4503571	AAVPSGASTGIyEALELR	Y(12): 100.0	Unique	Y44	Yes	SGASTGIyEALELRD	1.261	1.331	1.422	1.338	0.0807279
GIT1	ARF GTPase-activating protein GIT1 isoform 2	41393573	LQPFHSTELEDDAIySVHVPAGLYR	Y(15): 99.0	Unique	Y545	Yes	ELEDDAIySVHVPAG	1.216	1.707	1.064	1.329	0.336064
ATIC	bifunctional purine biosynthesis protein PURH	20127454	yGMNPHQTPAQLYTLQPK	Y(1): 100.0	Unique	Y208	Yes	VSQMPLRyGMNPHQT	-	1.426	1.216	1.321	NA
BCAR1	breast cancer anti-estrogen resistance protein 1 isoform 7	282398123	VLPPEVADGGVVDSGVyAVPPPAER	Y(17): 100.0	Unique	Y408	No	GVVDSGVyAVPPPAE	1.283	1.302	1.319	1.30133	0.0180093
MVB12A	multivesicular body subunit 12A	24308440	RNDSIyEASSLYGISAMDGVPFTLHPR	Y(6): 97.2	Unique	Y204	No	LRRNDSIyEASSLYG	-		1.3	1.3	NA
GAB1	GRB2-associated-binding protein 1 isoform b	46370073	GDKQVEyLDLDLDSGK	Y(7): 100.0	Unique	Y627	Yes	KGDKQVEyLDLDLDS	0.935	1.347	1.587	1.28967	0.32976
BCAR3	breast cancer anti-estrogen resistance protein 3 isoform 1	387157909	DPHLLDPTVEyVK	Y(11): 100.0	Unique	Y117	Yes	LLDPTVEyVKFSKER	1.521	1.296	1.037	1.28467	0.197755
SDCBP	syntenin-1 isoform 3	55749515	LYPELSQyMGLSLNEEEIR	Y(8): 100.0	Unique	Y56	Yes	LYPELSQyMGLSLNE	-	1.309	1.258	1.2835	NA
BCR	breakpoint cluster region protein isoform 2	82546845	KGHGQPGADAEKPFyVNVEFHHER	Y(15): 100.0	Unique	Y177	Yes	ADAEKPFyVNVEFHH	1.282	1.283	1.235	1.26667	0.0274287
YES1	tyrosine-protein kinase Yes	4885661	LDNGGyYITTR	Y(6): 99.7	Unique	Y222	Yes	RKLDNGGyYITTRAQ	-	1.229	1.293	1.261	NA
TLN1	talin-1	223029410	TMQFEPSTMVyDACR	Y(11): 100.0	Unique	Y26	Yes	FEPSTMVyDACRIIR	-	1.257		1.257	NA
ARHGAP35	rho GTPase-activating protein 35	150417981	SVSSSPWLPQDGFDPSDyAEPMDAVVKPR	Y(18): 99.1	Unique	Y1087	Yes	DGFDPSDyAEPMDAV	1.245	1.254	1.258	1.25233	0.00665833
TNS3	tensin-3	65288071	QQQMVVAHQySFAPDGEAR	Y(10): 100.0	Unique	Y601	Yes	QMVVAHQySFAPDGE	1.212	1.301	1.233	1.24867	0.0465224
PKP4	plakophilin-4 isoform b	53829376	STTNyVDFYSTK	Y(5): 100.0	Unique	Y1125	Yes	GLKSTTNyVDFYSTK	1.246	1.193	1.303	1.24733	0.0550121
DDR1	epithelial discoidin domain-containing receptor 1 isoform 5 precursor	321400061	NLyAGDYYR	Y(3): 100.0	Unique	Y646	No	FGMSRNLyAGDYYRV			1.23	1.23	NA
EIF1B	eukaryotic translation initiation factor 1b	5031711	FACNGTVIEHPEyGEVIQLQGDQR	Y(13): 98.8	Unique	Y79	Yes	TVIEHPEyGEVIQLQ	-	-	1.222	1.222	NA
FH	fumarate hydratase, mitochondrial	19743875	EtAIELGYLTAEQFDEWVKPK	T(2): 98.1	Unique	T485	No	NGSTLKEtAIELGYL	1.221	-	-	1.221	NA
GIMAP8	GTPase IMAP family member 8	28416956	SATGNSILGsLVFTSRLR	S(10): 95.1	Unique	S461	No	TGNSILGsLVFTSRL	-	1.219	-	1.219	NA
BCR	breakpoint cluster region protein isoform 2	82546845	GHGQPGADAEKPFyVNVEFHHER	Y(14): 100.0	Unique	Y177	Yes	ADAEKPFyVNVEFHH		1.281	1.149	1.215	NA
EPHA2	ephrin type-A receptor 2 precursor	32967311	TYVDPHTyEDPNQAVLK	Y(8): 99.4	Unique	Y594	Yes	TYVDPHTyEDPNQAV	1.205	1.228	1.167	1.2	0.0308058
PTRF	polymerase I and transcript release factor	42734430	VMIyQDEVK	Y(4): 100.0	Unique	Y156	Yes	RNFKVMIyQDEVKLP	-	1.357	1.037	1.197	NA
SDCBP	syntenin-1 isoform 3	55749515	VIQAQTAFSANPANPAILSEASAPIPHDGNLyPR	Y(32): 100.0	Unique	Y46	Yes	IPHDGNLyPRLYPEL	1.18	1.13	1.25	1.18667	0.0602771
TOM1L1	TOM1-like protein 1	191252812	SDLQPPNYYEVMEFDPLAPAVTTEAIyEEIDAHQHK	Y(27): 95.3	Unique	Y460	Yes	AVTTEAIyEEIDAHQ	-		1.184	1.184	NA
CDK5	cyclin-dependent kinase 5 isoform 2	256542306	IGEGTyGTVFK	Y(6): 99.0	Unique	Y15	Yes	EKIGEGTyGTVFKAK	1.158	1.128	1.264	1.18333	0.05834
ARHGAP35	rho GTPase-activating protein 35	150417981	NEEENIySVPHDSTQGK	Y(7): 100.0	Unique	Y1105	Yes	RNEEENIySVPHDST	1.181	1.217	1.145	1.181	0.036
BCAR1	breast cancer anti-estrogen resistance protein 1 isoform 7	282398123	DVPDGPLLREEtYDVPPAFAK	T(12): 100.0	Unique	T324	No	GPLLREEtYDVPPAF	1.175	-		1.175	NA
CAV1	caveolin-1 isoform alpha	15451856	yVDSEGHLYTVPIR	Y(1): 100.0	Unique	Y6	Yes	_MSGGKyVDSEGHL	1.172	1.166	1.18	1.17267	0.00702377
BCAR1	breast cancer anti-estrogen resistance protein 1 isoform 7	282398123	GPNGRDPLLEVyDVPPSVEK	Y(12): 100.0	Unique	Y285	No	RDPLLEVyDVPPSVE			1.17	1.17	NA
MET	hepatocyte growth factor receptor isoform b precursor	42741655	SVSPTTEMVSNESVDyR	Y(16): 100.0	Unique	Y1003	Yes	VSNESVDyRATFPED	1.217	1.117		1.167	NA
LDHB	L-lactate dehydrogenase B chain	291575128	MVVESAyEVIK	Y(7): 100.0	Unique	Y240	Yes	KMVVESAyEVIKLKG	0.922	1.477	1.098	1.16567	0.28362
TNS3	tensin-3	65288071	WDSYENLSADGEVLHTQGPVDGSLyAK	Y(25): 98.2	Unique	Y354	Yes	GPVDGSLyAKVRKKS	-	-	1.159	1.159	NA
ITGB4	integrin beta-4 isoform 3 precursor	54607033	VPSVELTNLYPyCDYEMK	Y(12): 100.0	Unique	Y1189	Yes	ELTNLYPyCDYEMKV	1.176	0.801	1.488	1.155	0.343981
CFL1	cofilin-1	5031635	HELQANCyEEVKDR	Y(8): 100.0	Unique	Y140	Yes	HELQANCyEEVKDRC	1.13	1.166	-	1.148	NA
MPZL1	myelin protein zero-like protein 1 isoform a precursor	4506357	SLPSGSHQGPVIyAQLDHSGGHHSDK	Y(13): 100.0	Unique	Y241	Yes	SHQGPVIyAQLDHSG	1.567	0.932	0.884	1.12767	0.311273
ARAP2	arf-GAP with Rho-GAP domain, ANK repeat and PH domain-containing protein 2	21264592	HSYPLSSTSGNADSSAVSSQAISPyACFYGASAK	Y(25): 100.0	Unique	Y473	Yes	SSQAISPyACFYGAS	1.035	1.183	1.148	1.122	0.0773499
ITGB4	integrin beta-4 isoform 3 precursor	54607033	VCAYGAQGEGPySSLVSCR	Y(12): 99.6	Unique	Y1207	Yes	GAQGEGPySSLVSCR	1.347	0.963	1.038	1.116	0.203536
GAREM	GRB2-associated and regulator of MAPK protein isoform 2	12232415	SELPyEELWLEEGKPSHQPLTR	Y(5): 100.0	Unique	Y453	Yes	PGKSELPyEELWLEE	-	-	1.112	1.112	NA
PLEKHA6	pleckstrin homology domain-containing family A member 6	37595548	SEDIyADPAAYVMR	Y(5): 100.0	Unique	Y492	Yes	PPRSEDIyADPAAYV	1.55	0.788	0.997	1.11167	0.393729
KRT5	keratin, type II cytoskeletal 5	119395754	SGGGGGGGFGRVsLAGACGVGGYGSR	S(13): 100.0	Unique	S50	Yes	GGGFGRVsLAGACGV	-	-	1.11	1.11	NA
KRT5	keratin, type II cytoskeletal 5	119395754	VSLAGACGVGGyGSR	Y(12): 99.5	Unique	Y60	Yes	GACGVGGyGSRSLYN	1.079	1.068	1.137	1.09467	0.037072
PTK2	focal adhesion kinase 1 isoform a	24476013	EDGSLQGPIGNQHIyQPVGKPDPAAPPK	Y(15): 100.0	Unique	Y861	Yes	PIGNQHIyQPVGKPD	1.099	1.09		1.0945	NA
PXN	paxillin isoform 1	170932516	FIHQQPQSSSPVyGSSAK	Y(13): 100.0	Unique	Y88	Yes	PQSSSPVyGSSAKTS	1.103	1.08	1.095	1.09267	0.00953357
TNK2	activated CDC42 kinase 1 isoform 1	56549666	VSSTHyYLLPERPSYLER	Y(6): 99.0	Unique	Y859	Yes	KKVSSTHyYLLPERP		1.104	1.074	1.089	NA
BCAR1	breast cancer anti-estrogen resistance protein 1 isoform 7	282398123	GLLPSQYGQEVyDTPPMAVK	Y(12): 100.0	Unique	Y265	No	SQYGQEVyDTPPMAV	1.081	0.946	1.233	1.08667	0.143584
BCAR1	breast cancer anti-estrogen resistance protein 1 isoform 7	282398123	HLLAPGPQDIyDVPPVR	Y(11): 100.0	Unique	Y247	No	APGPQDIyDVPPVRG	1.163	1.099	0.985	1.08233	0.0901628
ARHGEF7	rho guanine nucleotide exchange factor 7 isoform a	4505573	SLVDTVyALKDEVQELR	Y(7): 100.0	Unique	Y595	Yes	KSLVDTVyALKDEVQ	-	1.067	-	1.067	NA
TJP1	tight junction protein ZO-1 isoform b	116875765	LSYLSAPGSEySMYSTDSR	Y(11): 98.8	Unique	Y830	Yes	LSAPGSEySMYSTDS	-	-	1.344	1.066	NA
YES1	tyrosine-protein kinase Yes	4885661	KLDNGGyYITTR	Y(7): 99.6	Unique	Y222	Yes	RKLDNGGyYITTRAQ	1.069	1.048	1.058	1.05833	0.010504
PTK2B	protein-tyrosine kinase 2-beta isoform b	27886588	YIEDEDyyKASVTR	Y(7): 100.0; Y(8): 100.0	Unique	Y579; Y580	Yes;Yes	RYIEDEDyYKASVTR;YIEDEDYyKASVTRL	0.966	0.771	1.411	1.04933	0.328037
PTRF	polymerase I and transcript release factor	42734430	VMIyQDEVKLPAK	Y(4): 100.0	Unique	Y156	Yes	RNFKVMIyQDEVKLP	1.213	1.013	0.912	1.046	0.153189
MPZL1	myelin protein zero-like protein 1 isoform a precursor	4506357	SESVVyADIR	Y(6): 100.0	Unique	Y263	Yes	NKSESVVyADIRKN_	1.082	1.026	1.025	1.04433	0.0326241
AFAP1L2	actin filament-associated protein 1-like 2 isoform 2	24308338	SSSSDEEyIyMNKVTINK	Y(8): 100.0; Y(10): 100.0	Unique	Y54; Y56	Yes;Yes	SSSSDEEyIYMNKVT;SSDEEYIyMNKVTIN	-	-	1.04	1.04	NA
BCAR1	breast cancer anti-estrogen resistance protein 1 isoform 7	282398123	EETyDVPPAFAK	Y(4): 99.4	Unique	Y325	No	PLLREETyDVPPAFA	-	1.085	0.992	1.0385	NA
ACTG1	actin, cytoplasmic 2	316659409	EKLCyVALDFEQEMATAASSSSLEK	Y(5): 100.0	Unique	Y218	Yes	DIKEKLCyVALDFEQ	-	-	1.024	1.024	NA
MET	hepatocyte growth factor receptor isoform b precursor	42741655	DMYDKEyYSVHNK	Y(7): 99.7	Unique	Y1234	Yes	RDMYDKEyYSVHNKT	1.052	1	1.019	1.02367	0.0214838
JUP	junction plakoglobin	4504811	LNyGIPAIVK	Y(3): 100.0	Unique	Y480	Yes	QNSVRLNyGIPAIVK	3.052	1.075		1.022	NA
ITGB4	integrin beta-4 isoform 3 precursor	54607033	MTTTSAAAYGTHLsPHVPHR	S(14): 99.4	Unique	S1404	Yes	AAYGTHLsPHVPHRV	-	-	1.018	1.018	NA
PTK2B	protein-tyrosine kinase 2-beta isoform b	27886588	EVGyLEFTGPPQKPPR	Y(4): 100.0	Unique	Y807	No	TPEKEVGyLEFTGPP	-	-	1.013	1.013	NA
SND1	staphylococcal nuclease domain-containing protein 1	77404397	EyGMIYLGK	Y(2): 100.0	Unique	Y109	Yes	KTPQGREyGMIYLGK	-	1.008	-	1.008	NA
ARAP2	arf-GAP with Rho-GAP domain, ANK repeat and PH domain-containing protein 2	21264592	MQDIPIyANVHK	Y(7): 100.0	Unique	Y77	Yes	KMQDIPIyANVHKTK	-	1.037	0.971	1.004	NA
IL6ST	interleukin-6 receptor subunit beta isoform 3 precursor	300244535	SyLPQTVR	Y(2): 99.6	Unique	Y844	No	DEGMPKSyLPQTVRQ	1	-	-	1	NA
PKM||PKM	pyruvate kinase PKM isoform b||pyruvate kinase PKM isoform a	33286420;33286418	ITLDNAyMEK	Y(7): 100.0	Shared	Y148||Y148	Yes||Yes	KITLDNAyMEKCDEN||KITLDNAyMEKCDEN	0.987	1.117	0.871	0.991667	0.123066
ITGB4	integrin beta-4 isoform 3 precursor	54607033	MTTTSAAAyGTHLsPHVPHR	Y(9): 97.3; S(14): 98.6	Unique	Y1399; S1404	Yes;Yes	TTTSAAAyGTHLSPH;AAYGTHLsPHVPHRV	0.99	-	-	0.99	NA
CDK1||CDK2	cyclin-dependent kinase 1 isoform 1||cyclin-dependent kinase 2 isoform 3	4502709;589811557	IGEGTyGVVYK	Y(6): 99.6	Shared	Y15||Y15	Yes||Yes	EKIGEGTyGVVYKGR||EKIGEGTyGVVYKAR	1.095	0.875	0.999	0.989667	0.110297
TFRC	transferrin receptor protein 1	189458817	SAFSNLFGGEPLSyTR	Y(14): 98.7	Unique	Y20	Yes	FGGEPLSyTRFSLAR	0.997		0.982	0.9895	NA
PI4KA	phosphatidylinositol 4-kinase alpha isoform 1	348041302	YAGEVyGMIR	Y(6): 100.0	Unique	Y1154	No	NRYAGEVyGMIRFSG	0.987			0.987	NA
ATP1A1	sodium/potassium-transporting ATPase subunit alpha-1 isoform d	237681111	GIVVyTGDR	Y(5): 99.5	Unique	Y229	No	TARGIVVyTGDRTVM	0.942	1.03	-	0.986	NA
YES1	tyrosine-protein kinase Yes	4885661	GAySLSIR	Y(3): 100.0	Unique	Y194	Yes	SETTKGAySLSIRDW	0.997	0.952	1.007	0.985333	0.0292973
GAB2	GRB2-associated-binding protein 2 isoform b	6912460	KSTGSVDYLALDFQPSsPSPHR	S(17): 98.1	Unique	S585	No	ALDFQPSsPSPHRKP	-		0.985	0.985	NA
PIK3R2	phosphatidylinositol 3-kinase regulatory subunit beta	4826908	EyDQLYEEYTR	Y(2): 100.0	Unique	Y460	Yes	YQDKSREyDQLYEEY	0.966	-	0.996	0.981	0.0212132
LYN	tyrosine-protein kinase Lyn isoform B	162287326	AEERPTFDYLQSVLDDFYTATEGQyQQQP	Y(25): 98.7	Unique	Y487	Yes	YTATEGQyQQQP_	-	0.965	0.982	0.9735	NA
EFNB2	ephrin-B2 precursor	4758250	VSGDYGHPVYIVQEMPPQSPANIyYKV	Y(24): 99.2	Unique	Y330	Yes	PQSPANIyYKV_			0.971	0.97	NA
MAPK3	mitogen-activated protein kinase 3 isoform 3	158138507	IADPEHDHTGFLTEyVATR	Y(15): 100.0	Unique	Y204	Yes	HTGFLTEyVATRWYR		0.968	0.96	0.97	NA
PRPF4B	serine/threonine-protein kinase PRP4 homolog	89276756	LCDFGSASHVADNDITPyLVSR	Y(18): 100.0	Unique	Y849	Yes	ADNDITPyLVSRFYR	0.957	0.98	0.947	0.961333	0.0169214
TNS3	tensin-3	65288071	KPSVSAQMQAYGQSSySTQTWVR	Y(16): 98.1	Unique	Y584	Yes	QAYGQSSySTQTWVR	-		0.961	0.961	NA
EEF1A1	elongation factor 1-alpha 1	4503471	EHALLAyTLGVK	Y(7): 99.5	Unique	Y141	Yes	REHALLAyTLGVKQL	1.063	0.929	0.886	0.959333	0.0923165
MYO5C	unconventional myosin-Vc	153945715	LIYTYSGIILVAMNPyK	Y(16): 100.0	Unique	Y111	Yes	ILVAMNPyKQLPIYG	-	-	0.956	0.956	NA
YES1	tyrosine-protein kinase Yes	4885661	LVPLYAVVSEEPIyIVTEFMSK	Y(14): 100.0	Unique	Y345	Yes	VVSEEPIyIVTEFMS	0.952	-	-	0.952	NA
NPM1	nucleophosmin isoform 2	40353734	CGSGPVHISGQHLVAVEEDAEsEDEEEEDVK	S(22): 100.0	Unique	S125	Yes	AVEEDAEsEDEEEED	0.849	0.961	1.034	0.948	0.0760833
PTPN11	tyrosine-protein phosphatase non-receptor type 11 isoform 1	33356177	IQNTGDyYDLYGGEK	Y(7): 99.5	Unique	Y62	Yes	KIQNTGDyYDLYGGE	0.951	0.944	0.941	0.945333	0.0051316
DYRK1A	dual specificity tyrosine-phosphorylation-regulated kinase 1A isoform 5	18765756	IYQyIQSR	Y(4): 100.0	Unique	Y321	Yes	LGQRIYQyIQSRFYR	0.939	0.961	0.929	0.943	0.0163707
BCAR3	breast cancer anti-estrogen resistance protein 3 isoform 1	387157909	HGETFTFRDPHLLDPTVEyVK	Y(19): 100.0	Unique	Y117	Yes	LLDPTVEyVKFSKER	0.892	0.928	1.001	0.940333	0.0453456
PKM||PKM	pyruvate kinase PKM isoform b||pyruvate kinase PKM isoform a	33286420;33286418	ITLDNAyMEKCDENILWLDYK	Y(7): 100.0	Shared	Y148||Y148	Yes||Yes	KITLDNAyMEKCDEN||KITLDNAyMEKCDEN		0.935	-	0.94	NA
CALM3	calmodulin	58218968	VFDKDGNGyISAAELR	Y(9): 100.0	Unique	Y100	Yes	FDKDGNGyISAAELR	1.011	0.907	0.873	0.930333	0.0718981
PXN	paxillin isoform 1	170932516	FIHQQPQSSsPVyGSSAK	S(10): 100.0; Y(13): 99.0	Unique	S85; Y88	Yes;Yes	HQQPQSSsPVYGSSA;PQSSSPVyGSSAKTS	0.949	0.935	0.898	0.927333	0.0263502
AFAP1L2	actin filament-associated protein 1-like 2 isoform 2	24308338	VAQQPLSLVGCEVVPDPSPDHLySFR	Y(23): 99.2	Unique	Y413	Yes	DPSPDHLySFRILHK	0.926	0.924	0.932	0.927333	0.00416333
FH	fumarate hydratase, mitochondrial	19743875	ETAIELGyLTAEQFDEWVKPK	Y(8): 100.0	Unique	Y491	Yes	ETAIELGyLTAEQFD	1.221	0.503	1.049	0.924333	0.374883
GSK3B	glycogen synthase kinase-3 beta isoform 2	225903437	GEPNVSyICSR	Y(7): 99.6	Unique	Y216	Yes	RGEPNVSyICSRYYR	0.877	0.936	0.932	0.915	0.0329697
LYN	tyrosine-protein kinase Lyn isoform B	162287326	EKAEERPTFDYLQSVLDDFYTATEGQyQQQP	Y(27): 100.0	Unique	Y487	Yes	YTATEGQyQQQP_	0.909	0.925	0.909	0.914333	0.00754247
TYK2	non-receptor tyrosine-protein kinase TYK2	187608615	LLAQAEGEPCyIR	Y(11): 100.0	Unique	Y292	Yes	QAEGEPCyIRDSGVA	0.896	0.914	0.927	0.912333	0.0155671
LYN	tyrosine-protein kinase Lyn isoform B	162287326	SLDNGGyYISPR	Y(7): 99.5	Unique	Y172	Yes	RSLDNGGyYISPRIT			0.908	0.91	NA
BCAR1	breast cancer anti-estrogen resistance protein 1 isoform 7	282398123	GLPPSNHHAVyDVPPSVSK	Y(11): 100.0	Unique	Y304	No	PSNHHAVyDVPPSVS	0.901			0.901	NA
CTNNA1	catenin alpha-1 isoform 4 precursor	594140555	QLQQAVTGISNAAQATASDDASQHQGGGGGELAyALNNFDK	Y(34): 100.0	Unique	Y157	No	GGGGELAyALNNFDK			0.897	0.897	NA
LDHA	L-lactate dehydrogenase A chain isoform 1	5031857	QVVESAyEVIK	Y(7): 100.0	Unique	Y239	Yes	KQVVESAyEVIKLKG	0.732	0.825	0.964	0.8945	0.116758
PIK3R2	phosphatidylinositol 3-kinase regulatory subunit beta	4826908	SREYDQLyEEYTR	Y(8): 100.0	Unique	Y464	Yes	SREYDQLyEEYTRTS	-	-	0.893	0.893	NA
CASKIN2	caskin-2 isoform b	217416350	NTyNQTALDIVNQFTTSQASR	Y(3): 99.5	Unique	Y171	No	DVNIRNTyNQTALDI	0.891	0.938	0.841	0.89	0.0485077
GAB1	GRB2-associated-binding protein 1 isoform b	46370073	APSASVDSSLyNLPR	Y(11): 100.0	Unique	Y259	Yes	ASVDSSLyNLPRSYS	-	0.778	0.998	0.888	NA
NEDD9	enhancer of filamentation 1 isoform 3	215422375	LyQVPNPQAAPR	Y(2): 100.0	Unique	Y92	Yes	TFGQQKLyQVPNPQA		0.885		0.885	NA
PIK3R1	phosphatidylinositol 3-kinase regulatory subunit alpha isoform 4	335057534	EYDRLyEEYTR	Y(6): 100.0	Unique	Y104	No	SREYDRLyEEYTRTS	0.885	-	-	0.885	NA
GAB1	GRB2-associated-binding protein 1 isoform b	46370073	VDyVVVDQQK	Y(3): 100.0	Unique	Y659	Yes	VADERVDyVVVDQQK	0.861	0.905	-	0.883	NA
MPZL1	myelin protein zero-like protein 1 isoform a precursor	4506357	SLPsGSHQGPVIYAQLDHSGGHHSDK	S(4): 94.2	Unique	S232	Yes	GLVKSLPsGSHQGPV	-	-	0.884	0.88	NA
NCK1	cytoplasmic protein NCK1 isoform 2	299829184	LyDLNMPAYVK	Y(2): 100.0	Unique	Y41	No	VDPGERLyDLNMPAY	0.772	0.953	0.906	0.877	0.0939202
TNS3	tensin-3	65288071	ESMCSTPAFPVSPETPyVK	Y(17): 99.4	Unique	Y855	Yes	PVSPETPyVKTALRH	0.863	0.802	0.906	0.857	0.052259
GAB1	GRB2-associated-binding protein 1 isoform b	46370073	QVEyLDLDLDSGK	Y(4): 100.0	Unique	Y627	Yes	KGDKQVEyLDLDLDS	0.759	0.862	0.945	0.855333	0.0760804
NCS1	neuronal calcium sensor 1 isoform 2	192447423	LYDLDNDGyITR	Y(9): 100.0	Unique	Y97	No	YDLDNDGyITRNEML		0.954	0.751	0.8525	NA
YES1	tyrosine-protein kinase Yes	4885661	WTAPEAALyGR	Y(9): 100.0	Unique	Y446	Yes	TAPEAALyGRFTIKS		0.984	0.721	0.8525	NA
CRKL	crk-like protein	4885153	NSNSYGIPEPAHAyAQPQTTTPLPAVSGSPGAAITPLPSTQNGPVFAK	Y(14): 91.2	Unique	Y207	Yes	IPEPAHAyAQPQTTT	0.955	0.747	-	0.851	NA
MAPK1	mitogen-activated protein kinase 1	20986531	VADPDHDHTGFLTEyVATR	Y(15): 100.0	Unique	Y187	Yes	HTGFLTEyVATRWYR	0.608	0.993	0.939	0.846667	0.208447
LYN	tyrosine-protein kinase Lyn isoform B	162287326	SLDNGGYyISPR	Y(8): 99.2	Unique	Y173	Yes	SLDNGGYyISPRITF		0.777	0.908	0.8425	NA
JAK1	tyrosine-protein kinase JAK1	102469034	AIETDKEyYTVK	Y(8): 99.6	Unique	Y1034	Yes	AIETDKEyYTVKDDR	0.838	-	-	0.838	NA
LDLR	low-density lipoprotein receptor isoform 3 precursor	307775414	TTEDEVHICHNQDGySYPSR	Y(15): 98.5	Unique	Y804	No	ICHNQDGySYPSRQM	0.843	0.83	0.828	0.833667	0.00814453
SHB	SH2 domain-containing adapter protein B	106879210	DKVTIADDYsDPFDAK	S(10): 99.6	Unique	S247	Yes	VTIADDYsDPFDAKN	-	-	0.826	0.826	NA
ENO1	alpha-enolase isoform 1	4503571	SFIKDyPVVSIEDPFDQDDWGAWQK	Y(6): 100.0	Unique	Y287	Yes	YKSFIKDyPVVSIED	0.815			0.82	NA
TXNRD1	thioredoxin reductase 1, cytoplasmic isoform 5	387598071	KVVYENAyGQFIGPHR	Y(8): 100.0	Unique	Y93	No	KVVYENAyGQFIGPH	-	-	0.82	0.82	NA
YES1	tyrosine-protein kinase Yes	4885661	KDPDERPTFEYIQSFLEDYFTATEPQyQPGENL	Y(27): 100.0	Unique	Y537	Yes	FTATEPQyQPGENL_	-	0.818	-	0.818	NA
SDC4	syndecan-4 precursor	38201675	KAPTNEFyA	Y(8): 100.0	Unique	Y197	Yes	KAPTNEFyA_	0.814	0.817		0.8155	NA
CRKL	crk-like protein	4885153	HGNRNsNSYGIPEPAHAyAQPQTTTPLPAVSGSPGAAITPLPSTQNGPVFAK	S(6): 99.9; Y(18): 99.8	Unique	S195; Y207	Yes;Yes	GKHGNRNsNSYGIPE;IPEPAHAyAQPQTTT	-	0.921	0.709	0.815	NA
MAPK14	mitogen-activated protein kinase 14 isoform 3	20986514	HTDDEMtGyVATR	T(7): 100.0; Y(9): 100.0	Unique	T180; Y182	Yes;Yes	RHTDDEMtGYVATRW;TDDEMTGyVATRWYR	0.81	0.81	0.818	0.812667	0.00377124
RPS27	40S ribosomal protein S27	4506711	LVQSPNsYFMDVK	S(7): 99.4	Unique	S30	Yes	RLVQSPNsYFMDVKC		0.832	0.792	0.812	NA
RPS27	40S ribosomal protein S27	4506711	LVQSPNSyFMDVK	Y(8): 99.5	Unique	Y31	Yes	LVQSPNSyFMDVKCP	-	0.832	0.792	0.812	NA
AFAP1L2	actin filament-associated protein 1-like 2 isoform 2	24308338	SSSSDEEYIyMNKVTINK	Y(10): 97.3	Unique	Y56	Yes	SSDEEYIyMNKVTIN	0.804		-	0.804	NA
PXN	paxillin isoform 1	170932516	VGEEEHVySFPNK	Y(8): 100.0	Unique	Y118	Yes	VGEEEHVySFPNKQK	0.785	0.808	0.802	0.798333	0.0119304
EPHA2	ephrin type-A receptor 2 precursor	32967311	SEQLKPLKTyVDPHTYEDPNQAVLK	Y(10): 99.0	Unique	Y588	Yes	QLKPLKTyVDPHTYE	0.785	0.807	0.799	0.797	0.00909212
WASL	neural Wiskott-Aldrich syndrome protein	51702526	VIyDFIEK	Y(3): 100.0	Unique	Y256	Yes	RETSKVIyDFIEKTG	0.773	0.815	0.802	0.796667	0.0215019
SIRPA	tyrosine-protein phosphatase non-receptor type substrate 1 precursor	91105767	QPAPKPEPSFSEyASVQVPR	Y(13): 97.5	Unique	Y496	Yes	PEPSFSEyASVQVPR			0.792	0.792	NA
CDK16	cyclin-dependent kinase 16 isoform 1	5453860	LGEGTyATVYK	Y(6): 98.9	Unique	Y176	Yes	DKLGEGTyATVYKGK	-	0.78		0.78	NA
PTPRA	receptor-type tyrosine-protein phosphatase alpha isoform 2 precursor	18450369	VVQEYIDAFSDyANFK	Y(12): 100.0	Unique	Y789	Yes	YIDAFSDyANFK_	0.935	0.71	0.694	0.779667	0.110031
LYN	tyrosine-protein kinase Lyn isoform B	162287326	EEPIyIITEYMAK	Y(5): 100.0	Unique	Y295	No	VTREEPIyIITEYMA	0.576	0.789	0.972	0.779	0.198189
IGF1R	insulin-like growth factor 1 receptor isoform 2 precursor	629266062	DIYETDyYRK	Y(7): 99.4	Unique	Y1164	No	RDIYETDyYRKGGKG	0.774			0.774	NA
PTK2	focal adhesion kinase 1 isoform a	24476013	THAVSVSETDDyAEIIDEEDTYTMPSTR	Y(12): 100.0	Unique	Y397	Yes	SVSETDDyAEIIDEE	-	-	0.765	0.77	NA
PTK2	focal adhesion kinase 1 isoform a	24476013	GSIDREDGSLQGPIGNQHIyQPVGKPDPAAPPK	Y(20): 100.0	Unique	Y861	Yes	PIGNQHIyQPVGKPD	0.821	0.822	0.648	0.763667	0.100172
RPS10	40S ribosomal protein S10	322303127	IAIyELLFK	Y(4): 100.0	Unique	Y12	Yes	KKNRIAIyELLFKEG	0.855	0.757	0.677	0.763	0.0891516
BCAR1	breast cancer anti-estrogen resistance protein 1 isoform 7	282398123	VGQGYVYEAAQPEQDEyDIPR	Y(17): 100.0	Unique	Y232	No	AQPEQDEyDIPRHLL	0.781	0.678	0.818	0.759	0.0725465
EPHA2	ephrin type-A receptor 2 precursor	32967311	TyVDPHTYEDPNQAVLK	Y(2): 99.2	Unique	Y588	Yes	QLKPLKTyVDPHTYE	0.824	0.743	0.7	0.755667	0.062963
TNS3	tensin-3	65288071	AGVDyAPNLPPFPSPADVK	Y(5): 100.0	Unique	Y802	Yes	WGKAGVDyAPNLPPF	0.651	0.64	0.97	0.753667	0.187431
SLC38A2	sodium-coupled neutral amino acid transporter 2	21361602	SHyADVDPENQNFLLESNLGK	Y(3): 99.5	Unique	Y41	Yes	QAALKSHyADVDPEN	0.683	0.801	0.773	0.752333	0.061655
TLN1	talin-1	223029410	AVSSAIAQLLGEVAQGNENyAGIAAR	Y(20): 100.0	Unique	Y1116	Yes	VAQGNENyAGIAARD	-	0.746	-	0.746	NA
GAB2	GRB2-associated-binding protein 2 isoform b	6912460	AGDNsQSVYIPMSPGAHHFDSLGYPSTTLPVHR	S(5): 97.3	Unique	S434	No	MERAGDNsQSVYIPM	-	-	0.745	0.745	NA
PTK2	focal adhesion kinase 1 isoform a	24476013	tHAVSVSETDDYAEIIDEEDTYTMPSTR	T(1): 95.8	Unique	T386	Yes	SEKQGMRtHAVSVSE	-	0.745	-	0.745	NA
ESYT1	extended synaptotagmin-1 isoform 2	14149680	HLSPyATLTVGDSSHK	Y(5): 98.9	Unique	Y822	Yes	GTKHLSPyATLTVGD	0.809	0.681		0.745	NA
IGF1R	insulin-like growth factor 1 receptor isoform 2 precursor	629266062	DIYETDyYR	Y(7): 98.5	Unique	Y1164	No	RDIYETDyYRKGGKG	-	0.742	-	0.742	NA
ACTG1||ACTA1	actin, cytoplasmic 2||actin, alpha skeletal muscle	316659409;4501881	IWHHTFyNELR	Y(7): 100.0	Shared	Y91||Y93	Yes||Yes	KIWHHTFyNELRVAP||KIWHHTFyNELRVAP			0.736	0.74	NA
GAB1	GRB2-associated-binding protein 1 isoform b	46370073	SSGSGSSVADERVDyVVVDQQK	Y(15): 100.0	Unique	Y659	Yes	VADERVDyVVVDQQK	0.715	0.713	0.757	0.728333	0.0248462
DOCK1	dedicator of cytokinesis protein 1 isoform 2	4503355	GsVADYGNLMENQDLLGSPTPPPPPPHQR	S(2): 99.0	Unique	S1807	No	PPLPLKGsVADYGNL	-	0.722	-	0.722	NA
EMD	emerin	4557553	DSAyQSITHYRPVSASR	Y(4): 98.9	Unique	Y161	Yes	MYGRDSAyQSITHYR	-	0.661	0.782	0.7215	NA
EMD	emerin	4557553	DsAYQSITHYRPVSASR	S(2): 99.2	Unique	S159	Yes	RPMYGRDsAYQSITH	-	0.661	0.782	0.7215	0.0855599
SLC38A2	sodium-coupled neutral amino acid transporter 2	21361602	SHyADVDPENQNFLLESNLGKK	Y(3): 100.0	Unique	Y41	Yes	QAALKSHyADVDPEN	0.752	0.827	0.582	0.720333	0.102497
STAT3	signal transducer and activator of transcription 3 isoform 2	21618338	YCRPESQEHPEADPGAAPyLK	Y(19): 100.0	Unique	Y704	Yes	ADPGAAPyLKTKFIC	0.709	0.732	0.699	0.713333	0.0169214
MPZL1	myelin protein zero-like protein 1 isoform a precursor	4506357	SLPSGSHQGPVIyAQLDHSGGHHSDKINK	Y(13): 98.3	Unique	Y241	Yes	SHQGPVIyAQLDHSG	0.713	-	-	0.713	NA
CRKL	crk-like protein	4885153	HGNRNSNSYGIPEPAHAyAQPQTTTPLPAVSGSPGAAITPLPSTQNGPVFAK	Y(18): 99.8	Unique	Y207	Yes	IPEPAHAyAQPQTTT	0.693	-	0.709	0.701	NA
CDK1||CDK2	cyclin-dependent kinase 1 isoform 1||cyclin-dependent kinase 2 isoform 3	4502709;589811557	IGEGtyGVVYK	T(5): 100.0; Y(6): 100.0	Shared	T14; Y15||T14	Yes	IEKIGEGtYGVVYKG;EKIGEGTyGVVYKGR||VEKIGEGtYGVVYKA	0.71	0.691	0.702	0.701	0.00953939
STAT3	signal transducer and activator of transcription 3 isoform 3	47458820	YCRPESQEHPEADPGSAAPyLK	Y(20): 100.0	Unique	Y705	Yes	DPGSAAPyLKTKFIC	0.708	0.702	0.688	0.699333	0.0102632
TNS3	tensin-3	65288071	LSLGQyDNDAGGQLPFSK	Y(6): 100.0	Unique	Y780	Yes	RKLSLGQyDNDAGGQ	0.693	0.689	0.712	0.698	0.0122882
CRK	adapter molecule crk isoform a	41327712	YRPAsASVSALIGGNQEGSHPQPLGGPEPGPyAQPSVNTPLPNLQNGPIYAR	S(5): 95.2; Y(32): 97.6	Unique	S194; Y221	Yes;Yes	VEKYRPAsASVSALI;GGPEPGPyAQPSVNT	-	0.682	-	0.682	NA
EPHA2	ephrin type-A receptor 2 precursor	32967311	SEQLKPLKTYVDPHTyEDPNQAVLK	Y(16): 98.9	Unique	Y594	Yes	TYVDPHTyEDPNQAV	0.68	0.7	0.63	0.67	0.0360555
TNS3	tensin-3	65288071	KLSLGQyDNDAGGQLPFSK	Y(7): 100.0	Unique	Y780	Yes	RKLSLGQyDNDAGGQ	0.573	0.669	0.764	0.668667	0.0779758
PIK3R1	phosphatidylinositol 3-kinase regulatory subunit alpha isoform 4	335057534	EyDRLYEEYTR	Y(2): 100.0	Unique	Y100	No	FQEKSREyDRLYEEY	-	0.581	0.745	0.663	NA
PIK3R1	phosphatidylinositol 3-kinase regulatory subunit alpha isoform 4	335057534	DQyLMWLTQK	Y(3): 100.0	Unique	Y217	No	LRKTRDQyLMWLTQK	0.81	0.509		0.6595	NA
PTPRK	receptor-type tyrosine-protein phosphatase kappa isoform f precursor	634743254	yGNIIAYDHSR	Y(1): 100.0	Unique	Y916	Yes	QNRAKNRyGNIIAYD	-	0.659	-	0.659	NA
EPHA2	ephrin type-A receptor 2 precursor	32967311	TyVDPHTyEDPNQAVLK	Y(2): 99.2; Y(8): 99.2	Unique	Y588; Y594	Yes;Yes	QLKPLKTyVDPHTYE;TYVDPHTyEDPNQAV	0.545	0.727	0.705	0.659	0.0993378
FAM20B	glycosaminoglycan xylosylkinase	7662150	DHVVEGEPYAGyDR	Y(12): 99.5	Unique	Y141	Yes	EGEPYAGyDRHNAEV	0.641	-	-	0.641	NA
EPHB4	ephrin type-B receptor 4 precursor	32528301	VyIDPFTYEDPNEAVR	Y(2): 100.0	Unique	Y590	Yes	IGHGTKVyIDPFTYE	-	0.64		0.64	NA
SHB	SH2 domain-containing adapter protein B	106879210	GESAGyMEPYEAQR	Y(6): 99.5	Unique	Y268	Yes	GKGESAGyMEPYEAQ	0.596	0.638	0.616	0.616667	0.0210079
SHB	SH2 domain-containing adapter protein B	106879210	GEsAGYMEPYEAQR	S(3): 99.4	Unique	S265	Yes	SKAGKGEsAGYMEPY	0.596	0.638	0.616	0.616667	0.0210079
HCLS1	hematopoietic lineage cell-specific protein isoform 1	167234422	GFGGQyGIQK	Y(6): 100.0	Unique	Y198	Yes	AKGFGGQyGIQKDRV	0.54	0.69		0.615	NA
GAB1	GRB2-associated-binding protein 1 isoform b	46370073	DASSQDCyDIPR	Y(8): 100.0	Unique	Y406	Yes	DASSQDCyDIPRAFP	0.586		-	0.586	NA
ANK3	ankyrin-3 isoform 3	325053666	ADIVQQLLQQGASPNAATTSGyTPLHLSAR	Y(22): 97.7	Unique	Y527	No	NAATTSGyTPLHLSA	-	-	0.586	0.586	NA
MAPK1	mitogen-activated protein kinase 1	20986531	VADPDHDHTGFLtEyVATR	T(13): 100.0; Y(15): 100.0	Unique	T185; Y187	Yes;Yes	HDHTGFLtEYVATRW;HTGFLTEyVATRWYR	0.569	0.585	0.568	0.574	0.00953939
TNS3	tensin-3	65288071	KLsLGQyDNDAGGQLPFSK	S(3): 100.0; Y(7): 100.0	Unique	S776; Y780	Yes;Yes	GGRLRKLsLGQYDND;RKLSLGQyDNDAGGQ	0.573			0.57	NA
DOCK1	dedicator of cytokinesis protein 1 isoform 2	4503355	GSVADyGNLMENQDLLGSPTPPPPPPHQR	Y(6): 99.0	Unique	Y1811	Yes	LKGSVADyGNLMENQ	-	-	0.564	0.564	NA
PEAK1	pseudopodium-enriched atypical kinase 1	148368962	VPIVINPNAyDNLAIYK	Y(10): 100.0	Unique	Y635	Yes	IVINPNAyDNLAIYK	0.722	0.569	0.387	0.559333	0.167709
PTPRE	receptor-type tyrosine-protein phosphatase epsilon isoform 2	18860859	VVQDFIDIFSDyANFK	Y(12): 100.0	Unique	Y638	Yes	FIDIFSDyANFK_	0.61	0.493	0.532	0.545	0.0595735
AXL	tyrosine-protein kinase receptor UFO isoform 3	520260399	yVLCPSTTPSPAQPADR	Y(1): 100.0	Unique	Y598	No	EVHPAGRyVLCPSTT	0.527	0.533	0.541	0.533667	0.00702377
TNS3	tensin-3	65288071	WDsYENLSADGEVLHTQGPVDGSLyAK	S(3): 100.0; Y(25): 100.0	Unique	S332; Y354	Yes;Yes	DPLIRWDsYENLSAD;GPVDGSLyAKVRKKS	0.639	0.287	0.646	0.524	0.167609
FRK	tyrosine-protein kinase FRK	4503787	WKLEDYFETDSSySDANNFIR	Y(13): 98.8	Unique	Y497	Yes	YFETDSSySDANNFI	0.451	0.508	0.601	0.52	0.0757166
EPHA1	ephrin type-A receptor 1 precursor	221316650	LLDDFDGtYETQGGKIPIR	T(8): 98.9	Unique	T780	Yes	LLDDFDGtYETQGGK	-	-	0.513	0.513	NA
NEDD9	enhancer of filamentation 1 isoform 4	402691666	TGHGYVyEYPSR	Y(7): 99.4	Unique	Y17	No	RTGHGYVyEYPSRYQ	0.51			0.51	NA
C11orf52	uncharacterized protein C11orf52	131889517	HVHLENATEyATLR	Y(10): 99.4	Unique	Y103	Yes	HLENATEyATLRFPQ	0.314	0.685	-	0.4995	NA
FRK	tyrosine-protein kinase FRK	4503787	HGHyFVALFDYQAR	Y(4): 100.0	Unique	Y46	Yes	QSQRHGHyFVALFDY	0.501	0.488	0.474	0.487667	0.0135031
KRT5	keratin, type II cytoskeletal 5	119395754	SFSTAsAITPSVSR	S(6): 100.0	Unique	S21	Yes	SRSFSTAsAITPSVS	0.69	0.516	0.245	0.483667	0.224255
NEDD9	enhancer of filamentation 1 isoform 3	215422375	DGVyDVPLHNPPDAK	Y(4): 100.0	Unique	Y345	Yes	PQERDGVyDVPLHNP	0.48		-	0.48	NA
PLEKHN1	pleckstrin homology domain-containing family N member 1 isoform b	237820624	SCSSGPAGPyLLSK	Y(10): 100.0	Unique	Y483	No	SSGPAGPyLLSKKGA		0.512	0.443	0.4775	NA
MAPK3	mitogen-activated protein kinase 3 isoform 3	158138507	IADPEHDHTGFLtEyVATR	T(13): 100.0; Y(15): 100.0	Unique	T202; Y204	Yes;Yes	HDHTGFLtEYVATRW;HTGFLTEyVATRWYR	0.459	0.498	0.464	0.473667	0.0173269
TNK2	activated CDC42 kinase 1 isoform 1	56549666	yATPQVIQAPGPR	Y(1): 99.4	Unique	Y827	Yes	SFASDPKyATPQVIQ	0.542	0.34	0.512	0.464667	0.109002
FRK	tyrosine-protein kinase FRK	4503787	LEDYFETDSSySDANNFIR	Y(11): 98.9	Unique	Y497	Yes	YFETDSSySDANNFI		0.417	0.486	0.4515	NA
CDKL5	cyclin-dependent kinase-like 5	4507281	NLSEGNNANYTEyVATR	Y(13): 99.4	Unique	Y171	Yes	NNANYTEyVATRWYR	0.44	-	-	0.44	NA
EPHA2	ephrin type-A receptor 2 precursor	32967311	YKPMMIITEyMENGALDK	Y(10): 100.0	Unique	Y694	Yes	PMMIITEyMENGALD			0.428	0.43	NA
PTK2	focal adhesion kinase 1 isoform a	24476013	THAVSVSETDDyAEIIDEEDTyTMPSTR	Y(12): 100.0; Y(22): 98.4	Unique	Y397; Y407	Yes;Yes	SVSETDDyAEIIDEE;IIDEEDTyTMPSTRD	0.423	0.414	0.411	0.416	0.00509902
PTK2	focal adhesion kinase 1 isoform a	24476013	THAVsVSETDDYAEIIDEEDTyTMPSTR	S(5): 96.0; Y(22): 96.0	Unique	S390; Y407	Yes;Yes	GMRTHAVsVSETDDY;IIDEEDTyTMPSTRD	-	0.414	0.411	0.4125	NA
EPHA2	ephrin type-A receptor 2 precursor	32967311	VIGAGEFGEVyKGMLK	Y(11): 100.0	Unique	Y628	Yes	AGEFGEVyKGMLKTS	0.19		0.521	0.3555	NA
EPHB4	ephrin type-B receptor 4 precursor	32528301	VyIDPFTyEDPNEAVR	Y(2): 100.0; Y(8): 99.2	Unique	Y590; Y596	Yes;Yes	IGHGTKVyIDPFTYE;VYIDPFTyEDPNEAV	-	-	0.34	0.34	NA
FLOT2	flotillin-2	94538362	DVYDKVDyLSSLGK	Y(8): 100.0	Unique	Y163	Yes	DVYDKVDyLSSLGKT	-	-	0.31	0.31	NA
SHB	SH2 domain-containing adapter protein B	106879210	AGKGESAGyMEPYEAQR	Y(9): .0	Unique	Y268	Yes	GKGESAGyMEPYEAQ	0.01	0.01	0.01	0.01	NA
GAB2	GRB2-associated-binding protein 2 isoform b	6912460	GSLTGSETDNEDVyTFK	Y(14): 99.2	Unique	Y255	No	ETDNEDVyTFKTPSN			0.01	0.01	NA
HSPA1A	heat shock 70 kDa protein 1A/1B	194248072	ELEQVCNPIIsGLYQGAGGPGPGGFGAQGPK	S(11): 99.1	Unique	S608	No	QVCNPIIsGLYQGAG	-			NA	NA
DMBT1	deleted in malignant brain tumors 1 protein isoform a precursor	148539840	LVNLNsSYGLCAGRVEIYHGGTWGTVCDDSWTIQEAEVVCR	S(6): 90.7	Unique	S1262	No	LRLVNLNsSYGLCAG		-		NA	NA
RPS14	40S ribosomal protein S14	5032051	ADRDESSPyAAMLAAQDVAQR	Y(9): 99.2	Unique	Y72	Yes	DRDESSPyAAMLAAQ			-	NA	NA
TPD52L2	tumor protein D54 isoform g	345197262	SWHDVQVSSAyVK	Y(11): .0	Unique	Y81	No	DVQVSSAyVKTSEKL				NA	NA
RBM14-RBM4	RBM14-RBM4 protein isoform 1	311771545	VADLTEQYNEQyGAVR	Y(12): .0	Unique	Y169	No	TEQYNEQyGAVRTPY				NA	NA
BCAR1	breast cancer anti-estrogen resistance protein 1 isoform 7	282398123	FTSQDSPDGQYENSEGGWMEDyDyVHLQGK	Y(22): 100.0; Y(24): 100.0	Unique	Y662; Y664	No;No	EGGWMEDyDYVHLQG;GWMEDYDyVHLQGKE	-	-		NA	NA
MTMR10	myotubularin-related protein 10	124028527	SGPLEACyGELGQSR	Y(8): 100.0	Unique	Y708	Yes	SGPLEACyGELGQSR	-		-	NA	NA
FAM83H	protein FAM83H	157311635	LSSATANALySSNLR	Y(10): 98.5	Unique	Y1032	Yes	SATANALySSNLRDD	-	-		NA	NA
SYK	tyrosine-protein kinase SYK isoform Syk(S)	293332611	EALPMDTEVYESPyADPEEIRPK	Y(14): .0	Unique	Y329	No	TEVYESPyADPEEIR				NA	NA
HCLS1	hematopoietic lineage cell-specific protein isoform 1	167234422	SAVGFNEMEAPTTAyK	Y(15): .0	Unique	Y222	Yes	MEAPTTAyKKTTPIE				NA	NA
PPP1R12A	protein phosphatase 1 regulatory subunit 12A isoform b	219842214	SGSySYLEER	Y(4): 99.6	Unique	Y824	No	LLGRSGSySYLEERK				NA	NA
CLASP2	CLIP-associating protein 2 isoform 2	333440451	DYNPyNYSDSISPFNK	Y(5): 100.0	Unique	Y1022	Yes	RSRDYNPyNYSDSIS	-		-	NA	NA
PIP5K1A	phosphatidylinositol 4-phosphate 5-kinase type-1 alpha isoform 4	208431776	ALySTAMESIQGEAR	Y(3): .0	Unique	Y347	No	PAPQKALySTAMESI	-			NA	NA
ATG5	autophagy protein 5 isoform b precursor	554790347	LFRPVAADGQLHtLGDLLK	T(13): 100.0	Unique	T136	No	AADGQLHtLGDLLKE		-	-	NA	NA
BCAR1	breast cancer anti-estrogen resistance protein 1 isoform 7	282398123	FTSQDSPDGQYENSEGGWMEDyDYVHLQGK	Y(22): 98.7	Unique	Y662	No	EGGWMEDyDYVHLQG	-	-		NA	NA
CAPNS1	calpain small subunit 1	4502565	THySNIEANESEEVR	Y(3): .0	Unique	Y87	Yes	PPPPRTHySNIEANE				NA	NA
EGFR	epidermal growth factor receptor isoform a precursor	29725609	GSHQIsLDNPDyQQDFFPK	S(6): 98.6; Y(12): .0	Unique	S1166; Y1172	Yes;Yes	QKGSHQIsLDNPDYQ;ISLDNPDyQQDFFPK				NA	NA
NSFL1C	NSFL1 cofactor p47 isoform a	20149635	LGAAPEEESAyVAGEKR	Y(11): .0	Unique	Y167	Yes	APEEESAyVAGEKRQ				NA	NA
PDAP1	28 kDa heat- and acid-stable phosphoprotein	7657441	ARQyTSPEEIDAQLQAEK	Y(4): 99.4	Unique	Y17	Yes	HKGRARQyTSPEEID				NA	NA
CACYBP	calcyclin-binding protein isoform 2	60218913	KAELLDNEKPAAVVAPITTGyTVK	Y(21): 97.6	Unique	Y28	No	VAPITTGyTVKISNY	-	-		NA	NA
AFAP1L2	actin filament-associated protein 1-like 2 isoform 2	24308338	SSSSDEEYIyMNK	Y(10): 100.0	Unique	Y56	Yes	SSDEEYIyMNKVTIN			-	NA	NA
TJP1	tight junction protein ZO-1 isoform b	116875765	yEPIQATPPPPPLPSQYAQPSQPVTSASLHIHSK	Y(1): 100.0	Unique	Y1339	No	RSFGEKRyEPIQATP	-	-		NA	NA
BCAR1	breast cancer anti-estrogen resistance protein 1 isoform 7	282398123	ERVLPPEVADGGVVDSGVyAVPPPAER	Y(19): 100.0	Unique	Y408	No	GVVDSGVyAVPPPAE	-	-		NA	NA
N4BP1	NEDD4-binding protein 1	48928019	GVySSTNELTTDSTPK	Y(3): 100.0	Unique	Y415	Yes	KTKNKGVySSTNELT	-		-	NA	NA
SCARB1	scavenger receptor class B member 1 isoform 1	132566684	EAIQAySESLMTSAPK	Y(6): 99.3	Unique	Y490	Yes	DKEAIQAySESLMTS	-	-		NA	NA
MEIOB	meiosis-specific with OB domain-containing protein isoform 2	195972894	IINVLAAVKsVGEPK	S(10): 100.0	Unique	S176	No	NVLAAVKsVGEPKYF				NA	NA
PPP1R13L	relA-associated inhibitor	215820635	TPLYLQPDAyGSLDR	Y(10): 99.4	Unique	Y132	Yes	LYLQPDAyGSLDRAT		-		NA	NA
ARHGAP5	rho GTPase-activating protein 5 isoform b	71834861	GYSDEIyVVPDDSQNR	Y(7): 100.0	Unique	Y1109	Yes	KGYSDEIyVVPDDSQ				NA	NA
DSG2	desmoglein-2 preproprotein	116534898	QKPATETSMNTASHSLCEQTMVNSENTySSGSSFPVPK	Y(28): 97.3	Unique	Y882	Yes	MVNSENTySSGSSFP	-	-		NA	NA
HNRNPH1	heterogeneous nuclear ribonucleoprotein H	381342476	yGDGGSTFQSTTGHCVHMR	Y(1): .0	Unique	Y276	No	SGMSDHRyGDGGSTF		-	-	NA	NA
ATP1A1	sodium/potassium-transporting ATPase subunit alpha-1 isoform d	237681111	EQPLDEELKDAFQNAyLELGGLGER	Y(16): 100.0	Unique	Y511	No	KDAFQNAyLELGGLG	-	-		NA	NA
PPP1R14B	protein phosphatase 1 regulatory subunit 14B	20162550	VyFQSPPGAAGEGPGGADDEGPVR	Y(2): 100.0	Unique	Y29	Yes	GGPGPRVyFQSPPGA				NA	NA
EPHB2	ephrin type-B receptor 2 isoform 1 precursor	111118978	IyIDPFTyEDPNEAVR	Y(2): 100.0; Y(8): 99.3	Unique	Y596; Y602	Yes;Yes	MTPGMKIyIDPFTYE;IYIDPFTyEDPNEAV	100	-		NA	NA
BCS1L	mitochondrial chaperone BCS1	383087732	TVMYTAVGSEWRPFGyPR	Y(16): 100.0	Unique	Y181	Yes	SEWRPFGyPRRRRPL	1.77	-		NA	NA
EIF2AK2	interferon-induced, double-stranded RNA-activated protein kinase isoform b	208431829	yMSPEQISSQDYGK	Y(1): .0	Unique	Y413	No	RSKGTLRyMSPEQIS				NA	NA
ACP1	low molecular weight phosphotyrosine protein phosphatase isoform c	4757714	QLIIEDPyYGNDSDFETVYQQCVR	Y(8): 99.1	Unique	Y132	Yes	QLIIEDPyYGNDSDF	-	-		NA	NA
TRIM29	tripartite motif-containing protein 29	17402909	SPyAGLQLGAAK	Y(3): 100.0	Unique	Y106	Yes	MEGKRSPyAGLQLGA				NA	NA
APC	adenomatous polyposis coli protein isoform a	306922386	TLIyQMAPAVSK	Y(4): 100.0	Unique	Y2627	No	AESKTLIyQMAPAVS	-	-		NA	NA
CEP85L	centrosomal protein of 85 kDa-like isoform b	109715849	ESLTPDGsKWSTSLMQTLGNHSR	S(8): 84.1	Unique	S123	No	ESLTPDGsKWSTSLM	-		-	NA	NA
SNAP23	synaptosomal-associated protein 23 isoform SNAP23A	18765729	QPGPVTNGQLQQPTTGAASGGyIKR	Y(22): 98.5	Unique	Y139	Yes	TGAASGGyIKRITND	-		-	NA	NA
STK36	serine/threonine-protein kinase 36 isoform 2	343183344	LCDFGFARAMSTNTMVLtsIK	T(18): 99.9; S(19): 99.9	Unique	T158; S159	No;No	STNTMVLtSIKGTPL;TNTMVLTsIKGTPLY	-		-	NA	NA
EHD1	EH domain-containing protein 1 isoform 1	540344515	GGAFDGtMNGPFGHGYGEGAGEGIDDVEWVVGK	T(7): 100.0	Unique	T417	No	KGGAFDGtMNGPFGH	-		-	NA	NA
BAG3	BAG family molecular chaperone regulator 3	14043024	GyISIPVIHEQNVTRPAAQPSFHQAQK	Y(2): 99.9	Unique	Y205	Yes	SHQLPRGyISIPVIH	-	-		NA	NA
CDCP1	CUB domain-containing protein 1 isoform 1 precursor	30410805	LATEEPPPRsPPESESEPYTFSHPNNGDVSSK	S(10): 100.0	Unique	S797	Yes	TEEPPPRsPPESESE	-		-	NA	NA
PEAK1	pseudopodium-enriched atypical kinase 1	148368962	NAIKVPIVINPNAyDNLAIYK	Y(14): 98.6	Unique	Y635	Yes	IVINPNAyDNLAIYK	-		-	NA	NA
PRRC2A	protein PRRC2A	149158690	ySSLNLFDTYK	Y(1): 99.5	Unique	Y17	Yes	KGKDGKKySSLNLFD			-	NA	NA
EHD4	EH domain-containing protein 4	21264315	DKPVyDELFYTLSPINGK	Y(5): 100.0	Unique	Y451	Yes	VAKDKPVyDELFYTL	-	-		NA	NA
ARPP19	cAMP-regulated phosphoprotein 19	5729732	yFDSGDYNMAK	Y(1): 100.0	Unique	Y59	Yes	RLQKGQKyFDSGDYN				NA	NA
HCLS1	hematopoietic lineage cell-specific protein isoform 1	167234422	SAVGHEyVAEVEK	Y(7): 100.0	Unique	Y103	Yes	KSAVGHEyVAEVEKH				NA	NA
WIBG	partner of Y14 and mago isoform 2	219803946	EGYVPQEEVPVyENK	Y(12): 100.0	Unique	Y44	No	PQEEVPVyENKYVKF	-		-	NA	NA
PAG1	phosphoprotein associated with glycosphingolipid-enriched microdomains 1	63054864	ENDyESISDLQQGR	Y(4): 100.0	Unique	Y417	Yes	LVPKENDyESISDLQ				NA	NA
SCARB1	scavenger receptor class B member 1 isoform 1	132566684	DKEAIQAySESLMTSAPK	Y(8): 99.5	Unique	Y490	Yes	DKEAIQAySESLMTS	-		-	NA	NA
C12orf75	overexpressed in colon carcinoma 1 protein	223633952	NYGGVyVGLPSEAVNMVSSQTK	Y(6): 100.0	Unique	Y42	Yes	RRNYGGVyVGLPSEA				NA	NA
HSPA1A	heat shock 70 kDa protein 1A/1B	194248072	ELEQVCNPIISGLyQGAGGPGPGGFGAQGPK	Y(14): 99.3	Unique	Y611	No	NPIISGLyQGAGGPG	-	-		NA	NA
RAB34	ras-related protein Rab-34 isoform 6	372266169	INSDDSNLyLTASK	Y(9): 100.0	Unique	Y225	No	NSDDSNLyLTASKKK				NA	NA
LIFR	leukemia inhibitory factor receptor precursor	4504993	SIDSNSEIVSFGsPCSINSR	S(13): 100.0	Unique	S1059	No	SEIVSFGsPCSINSR	-	-		NA	NA
LOC102725117	rho guanine nucleotide exchange factor 5-like	578844357	IyRPLPPLPIIDPPTEPPPLPPK	Y(2): 100.0	Unique	Y817	No	APGSSRIyRPLPPLP		-	-	NA	NA
PKP2	plakophilin-2 isoform 2a	148664186	TSSVPEYVyNLHLVENDFVGGR	Y(9): 100.0	Unique	Y88	Yes	SSVPEYVyNLHLVEN	-	-		NA	NA
EPG5	ectopic P granules protein 5 homolog	93204865	VLLILsK	S(6): 100.0	Unique	S2400	No	MKVLLILsKWLEQVY	-		-	NA	NA
ROBO1	roundabout homolog 1 isoform d	224994173	NGLTSTyAGIR	Y(7): 99.1	Unique	Y896	No	RNGLTSTyAGIRKVT	-		-	NA	NA
TENC1	tensin-like C1 domain-containing phosphatase isoform 3	38787970	LCRSLSEGLYPYPPEMGKPATGDFGyR	Y(26): 93.5	Unique	Y544	No	PATGDFGyRAPGYRE				NA	NA
FGFR4	fibroblast growth factor receptor 4 isoform 3 precursor	634743314	HQHWSLVMESVVPSDRGTYTCLVENAVGsIR	S(29): 100.0	Unique	S232	No	LVENAVGsIRYNYLL		-	-	NA	NA
FAM175B	BRISC complex subunit Abro1	148529023	SVFMPRPQAVGSSNyASTSAGLK	Y(15): 98.8	Unique	Y342	Yes	QAVGSSNyASTSAGL	-	-		NA	NA
TJP2	tight junction protein ZO-2 isoform 4	282165804	TFLRPSPEDEAIyGPNTK	Y(13): 100.0	Unique	Y510	No	SPEDEAIyGPNTKMV				NA	NA
RBCK1	ranBP-type and C3HC4-type zinc finger-containing protein 1 isoform 1	5454168	NSQEAEVSCPFIDNTySCSGK	Y(16): 98.3	Unique	Y288	No	CPFIDNTySCSGKLL	-	-		NA	NA
PKP3	plakophilin-3	6005830	LSSAHNGGSAFGAAGyGGAQPTPPMPTRPVSFHER	Y(16): 100.0	Unique	Y148	Yes	SAFGAAGyGGAQPTP	-		-	NA	NA
GABPA	GA-binding protein alpha chain	34452721	LAKMQLHGIAQPVtAVALATASLQTEK	T(14): 100.0	Unique	T439	No	HGIAQPVtAVALATA	-	-		NA	NA
PRRC2C	protein PRRC2C	115298682	yATLSLFNTYK	Y(1): 100.0	Unique	Y17	Yes	KAKDGKKyATLSLFN				NA	NA
CD101	immunoglobulin superfamily member 2 isoform 2 precursor	368711318	WINQASDESQRMVLTVLPsEPtLPSR	S(19): 96.1; T(22): 99.8	Unique	S879; T882	No;No	MVLTVLPsEPTLPSR;TVLPSEPtLPSRICS				NA	NA
RPSA	40S ribosomal protein SA	59859885	ADHQPLTEAsYVNLPTIALCNTDSPLR	S(10): 99.2	Unique	S138	Yes	HQPLTEAsYVNLPTI	-		-	NA	NA
PSMC1	26S protease regulatory subunit 4	24430151	KQEGTPEGLyL	Y(10): 100.0	Unique	Y439	Yes	EGTPEGLyL_	-			NA	NA
CBL	E3 ubiquitin-protein ligase CBL	52426745	VTQEQYELyCEMGSTFQLCK	Y(9): 100.0	Unique	Y371	Yes	TQEQYELyCEMGSTF	-	-		NA	NA
FKBP4	peptidyl-prolyl cis-trans isomerase FKBP4	4503729	LyANMFER	Y(2): 100.0	Unique	Y411	Yes	LAREKKLyANMFERL	-		-	NA	NA
EGFR	epidermal growth factor receptor isoform a precursor	29725609	ALMDEEDMDDVVDADEyLIPQQGFFSSPSTSR	Y(17): 100.0	Unique	Y1016	Yes	DVVDADEyLIPQQGF	-			NA	NA
PKP3	plakophilin-3	6005830	YSLVSEQLEPAATSTyR	Y(16): 99.4	Unique	Y210	Yes	EPAATSTyRAFAYER	-		-	NA	NA
ZDHHC5	palmitoyltransferase ZDHHC5	41152072	GVGSPEPGPtAPYLGR	T(10): 99.1	Unique	T627	Yes	GSPEPGPtAPYLGRS	-	-		NA	NA
PLEC	plectin isoform 1d	41322910	GYYSPySVSGSGSTAGSR	Y(6): 99.4	Unique	Y4446	No	TKGYYSPySVSGSGS	-	-		NA	NA
CRK	adapter molecule crk isoform a	41327712	YRPASASVSALIGGNQEGSHPQPLGGPEPGPyAQPSVNTPLPNLQNGPIyAR	Y(32): 97.3; Y(50): 100.0	Unique	Y221; Y239	Yes;Yes	GGPEPGPyAQPSVNT;NLQNGPIyARVIQKR				NA	NA
PPP1R2	protein phosphatase inhibitor 2 isoform 3	613410239	WDEMNILATYHPADKDyGLMK	Y(17): 100.0	Unique	Y63	Yes	YHPADKDyGLMKIDE		-		NA	NA
PAG1	phosphoprotein associated with glycosphingolipid-enriched microdomains 1	63054864	SVDGDQGLGMEGPyEVLK	Y(14): 100.0	Unique	Y163	Yes	GLGMEGPyEVLKDSS	-	-		NA	NA
SDPR	serum deprivation-response protein	4759082	VRYEGSyALTSEEAER	Y(7): 99.5	Unique	Y399	Yes	KVRYEGSyALTSEEA	-		-	NA	NA
NFKB2	nuclear factor NF-kappa-B p100 subunit isoform b	387157878	EDsAYGSQSVEQEAEK	S(3): 99.2	Unique	S865	No	STEVKEDsAYGSQSV		-	-	NA	NA
NCAPD2	condensin complex subunit 1	178056552	yQPLASTASDNDFVTPEPR	Y(1): 100.0	Unique	Y1325	Yes	KPSTGSRyQPLASTA				NA	NA
CD2AP	CD2-associated protein	11321634	DTCYSPKPSVyLSTPSSASK	Y(11): 100.0	Unique	Y548	Yes	YSPKPSVyLSTPSSA				NA	NA
LCK	tyrosine-protein kinase Lck	112789548	sVLEDFFTATEGQYQPQP	S(1): 98.8	Unique	S492	No	PTFDYLRsVLEDFFT				NA	NA
G6PD	glucose-6-phosphate 1-dehydrogenase isoform b	108773793	VGFQYEGTyK	Y(9): 99.5	Unique	Y507	Yes	GFQYEGTyKWVNPHK				NA	NA
BRAF	serine/threonine-protein kinase B-raf	33188459	TPIQAGGyGAFPVH	Y(8): 100.0	Unique	Y760	No	TPIQAGGyGAFPVH_				NA	NA
TBK1	serine/threonine-protein kinase TBK1	7019547	LFAIEEETTtRHK	T(10): 99.0	Unique	T79	No	AIEEETTtRHKVLIM	-	-		NA	NA
GAB2	GRB2-associated-binding protein 2 isoform b	6912460	EFGDLLVDNMDVPATPLSAyQIPR	Y(20): 98.5	Unique	Y286	No	PATPLSAyQIPRTFT	-		-	NA	NA
RIPK1	receptor-interacting serine/threonine-protein kinase 1	57242761	LQDEANYHLyGSR	Y(10): 99.6	Unique	Y387	Yes	DEANYHLyGSRMDRQ			-	NA	NA
TEX14	inactive serine/threonine-protein kinase TEX14 isoform b	57863261	IDsPQRLVYSPSWCGGLVQGNPNGSPNR	S(3): 86.7	Unique	S168	No	DLLKKIDsPQRLVYS	-	-		NA	NA
PDLIM5	PDZ and LIM domain protein 5 isoform h	374093212	ISNSATYSGsVAPANSALGQTQPSDQDTLVQR	S(10): 95.2	Unique	S263	No	NSATYSGsVAPANSA		-	-	NA	NA
YES1	tyrosine-protein kinase Yes	4885661	yRPENTPEPVSTSVSHyGAEPTTVSPCPSSSAK	Y(1): 98.5; Y(17): 100.0	Unique	Y16; Y32	Yes;Yes	NKSPAIKyRPENTPE;VSTSVSHyGAEPTTV	-		-	NA	NA
C12orf75	overexpressed in colon carcinoma 1 protein	223633952	RNyGGVYVGLPSEAVNMVSSQTK	Y(3): 99.1	Unique	Y38	Yes	EDDKRRNyGGVYVGL		-	-	NA	NA
MAPK10	mitogen-activated protein kinase 10 isoform 4	20986508	TAGTSFMMTPYVVtR	T(14): 99.4	Unique	T81	No	MMTPYVVtRYYRAPE		-	-	NA	NA
GOLIM4	Golgi integral membrane protein 4	7657138	GREEHyEEEEEEEEDGAAVAEK	Y(6): 100.0	Unique	Y673	Yes	PKGREEHyEEEEEEE	-		-	NA	NA
KRT17	keratin, type I cytoskeletal 17	4557701	LLEGEDAHLTQyK	Y(12): 99.4	Unique	Y398	Yes	EDAHLTQyKKEPVTT	-		-	NA	NA
PRRC2B	protein PRRC2B	149192855	SSPyGTLKPEEMSGPGLAEPK	Y(4): 98.5	Unique	Y1693	Yes	SSQRSSPyGTLKPEE	-	-		NA	NA
ABL2	Abelson tyrosine-protein kinase 2 isoform h	269847786	TTETGFNIFTQHEALHRPyGCDVEPQALNEAIR	Y(19): 100.0	Unique	Y59	No	HEALHRPyGCDVEPQ	-	-		NA	NA
NUMBL	numb-like protein isoform b	586798132	KAEAAAAPtVAPGPAQPGHVsPTPATTSPGEK	T(9): 92.2; S(21): 92.2	Unique	T210; S222	No;No	AEAAAAPtVAPGPAQ;PAQPGHVsPTPATTS	-	-		NA	NA
PIP5K1A	phosphatidylinositol 4-phosphate 5-kinase type-1 alpha isoform 4	208431776	RPMASEVPyASGMPIKK	Y(9): 100.0	Unique	Y42	Yes	PMASEVPyASGMPIK	-		-	NA	NA
RPS2	40S ribosomal protein S2	15055539	SPyQEFTDHLVK	Y(3): 100.0	Unique	Y266	Yes	TVFTKSPyQEFTDHL	-	-		NA	NA
UBA1	ubiquitin-like modifier-activating enzyme 1	23510338	NGSEADIDEGLYsR	S(13): 99.3	Unique	S56	Yes	DIDEGLYsRQLYVLG	-		-	NA	NA
BID	BH3-interacting domain death agonist isoform 2	4557361	ELDALGHELPVLAPQWEGyDELQTDGNR	Y(19): 100.0	Unique	Y54	Yes	LAPQWEGyDELQTDG				NA	NA
SPNS2	protein spinster homolog 2	185136021	GAGGAGVSAAGDEVQTLsGSVR	S(18): 97.2	Unique	S61	No	GDEVQTLsGSVRRAP	-	-		NA	NA
STAU1	double-stranded RNA-binding protein Staufen homolog 1 isoform a	82659089	TKPIVKPQTSPEyGQGINPISR	Y(13): 100.0	Unique	Y200	No	KPQTSPEyGQGINPI			-	NA	NA
SYDE2	rho GTPase-activating protein SYDE2	149274655	SPFAGSGILAATNSTELGIMEPSSPNPsPVK	S(28): 92.6	Unique	S504	No	EPSSPNPsPVKKGSS	-	-		NA	NA
RIOK1	serine/threonine-protein kinase RIO1 isoform 2	23510358	LKEEDMAMNAQQDNILyQTVTGLK	Y(17): 100.0	Unique	Y225	No	AQQDNILyQTVTGLK		-	-	NA	NA
PCDH7	protocadherin-7 isoform a precursor	14589931	QPLySSIVTVEASKPNGQR	Y(4): 99.0	Unique	Y948	Yes	KKSKQPLySSIVTVE	-		-	NA	NA
ERRFI1	ERBB receptor feedback inhibitor 1	10047086	VSSTHyyLLPERPPYLDKYEK	Y(6): 97.1; Y(7): 100.0	Unique	Y394; Y395	Yes;Yes	KKVSSTHyYLLPERP;KVSSTHYyLLPERPP	-			NA	NA
SEC16A	protein transport protein Sec16A isoform 2	449083351	ANHSSHQEDTyGALDFTLSR	Y(11): 99.2	Unique	Y991	Yes	SSHQEDTyGALDFTL	-			NA	NA
CTTN	src substrate cortactin isoform b	20357556	GPVSGTEPEPVySMEAADyR	Y(12): 99.1; Y(19): 100.0	Unique	Y409; Y416	Yes;Yes	GTEPEPVySMEAADY;YSMEAADyREASSQQ				NA	NA
PTRF	polymerase I and transcript release factor	42734430	sFTPDHVVyAR	S(1): 99.1; Y(9): 100.0	Unique	S300; Y308	Yes;Yes	SRDKLRKsFTPDHVV;FTPDHVVyARSKTAV				NA	NA
CTNND1	catenin delta-1 isoform 2A	332688218	KNGNGGPGPyVGQAGTATLPR	Y(10): 100.0	Unique	Y139	No	GNGGPGPyVGQAGTA	-	-		NA	NA
C11orf58	small acidic protein	7657234	INEELESQyQQSMDSK	Y(9): 99.5	Unique	Y84	No	NEELESQyQQSMDSK	-		-	NA	NA
ERBB3	receptor tyrosine-protein kinase erbB-3 isoform 1 precursor	54792100	DGGGPGGDYAAMGACPASEQGyEEMR	Y(22): 100.0	Unique	Y1289	Yes	CPASEQGyEEMRAFQ	-	-		NA	NA
KIF13A	kinesin-like protein KIF13A isoform d	157738629	EVSRSPTTSSITSGYFSHSASNATLSDMVVPSSDSSDQLAIQtK	T(43): 83.3	Unique	T1579	No	SDQLAIQtKDADSTE	-	-		NA	NA
PCBP2	poly(rC)-binding protein 2 isoform g	193083114	GVTIPYRPKPSSSPVIFAGGQAYTIQGQyAIPQPDLTK	Y(29): 100.0	Unique	Y201	Yes	AYTIQGQyAIPQPDL				NA	NA
MPP5	MAGUK p55 subfamily member 5 isoform 2	375065852	VAEQEMQLEPITDERVyESIGQYGGETVK	Y(17): 99.0	Unique	Y209	No	PITDERVyESIGQYG		-	-	NA	NA
EPRS	bifunctional glutamate/proline--tRNA ligase	62241042	GFFICDQPYEPVSPySCK	Y(15): 98.4	Unique	Y690	Yes	PYEPVSPySCKEAPC	-	-		NA	NA
DHX29	ATP-dependent RNA helicase DHX29	67782362	IySFNSTNDSSGPANLDK	Y(2): 100.0	Unique	Y67	Yes	VKQGPKIySFNSTND				NA	NA
EGFR	epidermal growth factor receptor isoform a precursor	29725609	DPHyQDPHSTAVGNPEyLNTVQPTCVNSTFDSPAHWAQK	Y(4): 99.9; Y(17): 98.4	Unique	Y1125; Y1138	Yes;Yes	APSRDPHyQDPHSTA;TAVGNPEyLNTVQPT	-	-		NA	NA
DPY19L2	probable C-mannosyltransferase DPY19L2	93277105	TFLLGPFQFVRNsLAQLR	S(13): 100.0	Unique	S88	No	PFQFVRNsLAQLREK	-		-	NA	NA
REPS2	ralBP1-associated Eps domain-containing protein 2 isoform 2	125625322	DVLySQPPSKPIR	Y(4): 100.0	Unique	Y557	No	PAKKDVLySQPPSKP	-		-	NA	NA
MYO1E	unconventional myosin-Ie	55956916	NQyVPYPHAPGSQR	Y(3): 100.0	Unique	Y971	Yes	NGVIRNQyVPYPHAP	-			NA	NA
PLEKHB2	pleckstrin homology domain-containing family B member 2 isoform 6	388556542	FTLQDsRTNTAYVGSAVMTDETSVVSSPPPYTAYAAPAPEVGR	S(6): 75.1	Unique	S107	No	WKFTLQDsRTNTAYV	-		-	NA	NA
CDC42EP2	cdc42 effector protein 2	5802998	VPIyLK	Y(4): 100.0	Unique	Y8	No	MSTKVPIyLKRGSRK	-		-	NA	NA
SLC25A46	solute carrier family 25 member 46	20270311	TIIDNTDLGYEVLPINTQYEGMRDCINtIR	T(28): 99.6	Unique	T375	No	GMRDCINtIRQEEGV		-	-	NA	NA
PLXNA1	plexin-A1 precursor	262118282	QTSAyNISNSSTFTK	Y(5): 99.5	Unique	Y1608	Yes	VPKQTSAyNISNSST		-	-	NA	NA
FAN1	fanconi-associated nuclease 1 isoform b	226246525	SIDKDEEFAGssPQSSK	S(11): 99.7; S(12): 94.4	Unique	S179; S180	No;Yes	KDEEFAGsSPQSSKS;DEEFAGSsPQSSKST	-		-	NA	NA
KIRREL	kin of IRRE-like protein 1 isoform 2 precursor	556503362	TPyEAyDPIGK	Y(3): 100.0; Y(6): 100.0	Unique	Y621; Y624	No;No	SGLERTPyEAYDPIG;ERTPYEAyDPIGKYA	-		-	NA	NA
BAG3	BAG family molecular chaperone regulator 3	14043024	QVHPFHVyPQPGMQR	Y(8): 100.0	Unique	Y114	Yes	QVHPFHVyPQPGMQR	-	-		NA	NA
AHNAK	neuroblast differentiation-associated protein AHNAK isoform 1	61743954	GEyDVTMPK	Y(3): 100.0	Unique	Y836	Yes	GPNVKGEyDVTMPKV		-	-	NA	NA
CLNS1A	methylosome subunit pICln	4502891	TEDSIRDyEDGMEVDTTPTVAGQFEDADVDH	Y(8): 100.0	Unique	Y214	Yes	TEDSIRDyEDGMEVD	-	-		NA	NA
PHPT1	14 kDa phosphohistidine phosphatase isoform 5	565324185	KIHVYGYSMQMRPTCVPLGAsGPR	S(21): 97.9	Unique	S107	No	TCVPLGAsGPRIHHQ	-	-		NA	NA
HNRNPU	heterogeneous nuclear ribonucleoprotein U isoform b	14141161	AKsPQPPVEEEDEHFDDTVVCLDTYNCDLHFK	S(3): 100.0	Unique	S252	Yes	NKYSRAKsPQPPVEE	-	-		NA	NA
ITSN2	intersectin-2 isoform 2	194294525	LIyLVPEK	Y(3): 100.0	Unique	Y553	Yes	EYQNKLIyLVPEKQL		-		NA	NA
EFTUD2	116 kDa U5 small nuclear ribonucleoprotein component isoform b	217272894	AFIPAIDsFGFETDLRTHTQGQAFSLSVFHHWQIVPGDPLDK	S(8): 83.4	Unique	S845	No	AFIPAIDsFGFETDL	-		-	NA	NA
CTNNAL1	alpha-catulin isoform b	558695396	yGYLSLPKPMK	Y(1): 99.3	Unique	Y534	Yes	EGRRGEKyGYLSLPK		-		NA	NA
WASL	neural Wiskott-Aldrich syndrome protein	51702526	FyGPQVNNISHTK	Y(2): 100.0	Unique	Y175	Yes	EITTNRFyGPQVNNI				NA	NA
ARAP1	arf-GAP with Rho-GAP domain, ANK repeat and PH domain-containing protein 1 isoform d	206597515	HYsVVLPTVSHSGFLYK	S(3): 98.9	Unique	S432	No	KPLEKHYsVVLPTVS				NA	NA
ALDOA	fructose-bisphosphate aldolase A isoform 1	34577112	PyQYPALTPEQK	Y(2): 100.0	Unique	Y3	Yes	_MPyQYPALTP				NA	NA
CXADR	coxsackievirus and adenovirus receptor isoform 5 precursor	333470709	SYIGSNHSSLGSMSPSNMEGySK	Y(21): 99.1	Unique	Y313	Yes	SPSNMEGySKTQYNQ	-	-		NA	NA
AFAP1L2	actin filament-associated protein 1-like 2 isoform 2	24308338	YLSASEyGSSVDGHPEVPETK	Y(7): 99.1	Unique	Y307	Yes	KYLSASEyGSSVDGH	-			NA	NA
MARVELD2	MARVEL domain-containing protein 2 isoform 2	347800726	YDEVPSDLPyQDTTIR	Y(10): 98.5	Unique	Y23	Yes	EVPSDLPyQDTTIRT	-			NA	NA
HSP90AB1	heat shock protein HSP 90-beta isoform c	431822408	LVSSPCCIVtSTYGWTANMER	T(10): 97.0	Unique	T583	No	SSPCCIVtSTYGWTA		-	-	NA	NA
YAP1	yorkie homolog isoform 4	303523627	DESTDSGLSMSSySVPR	Y(13): 99.2	Unique	Y229	No	SGLSMSSySVPRTPD	-		-	NA	NA
CDCP1	CUB domain-containing protein 1 isoform 1 precursor	30410805	LATEEPPPRsPPESESEPyTFSHPNNGDVSSK	S(10): 99.9; Y(19): 95.1	Unique	S797; Y806	Yes;Yes	TEEPPPRsPPESESE;PESESEPyTFSHPNN	-	-		NA	NA
MICALL2	MICAL-like protein 2	33667117	FFQTSAVPPGTSLSGRGPTPSLVLsK	S(25): 99.8	Unique	S444	No	PTPSLVLsKDSSKEQ		-	-	NA	NA
EIF4B	eukaryotic translation initiation factor 4B	50053795	yAALSVDGEDENEGEDYAE	Y(1): 100.0	Unique	Y593	Yes	KFSSASKyAALSVDG	-	-		NA	NA
C1orf167	uncharacterized protein C1orf167	613410225	GTASRAAGFPAGQVPGsGMAALGGCPR	S(17): 99.8	Unique	S1341	No	PAGQVPGsGMAALGG	-		-	NA	NA
RBM8A	RNA-binding protein 8A	4826972	MREDyDSVEQDGDEPGPQR	Y(5): 99.2	Unique	Y54	Yes	RARMREDyDSVEQDG	-	-		NA	NA
SEPT7	septin-7 isoform 3	339639597	LAAVTyNGVDNNK	Y(6): 99.6	Unique	Y283	No	RKLAAVTyNGVDNNK		-	-	NA	NA
RHBDD1	rhomboid-related protein 4	263190666	ALQAsLWDRGNTR	S(5): 99.0	Unique	S281	No	LERALQAsLWDRGNT	-		-	NA	NA
TRIM29	tripartite motif-containing protein 29	17402909	RSPyAGLQLGAAK	Y(4): 100.0	Unique	Y106	Yes	MEGKRSPyAGLQLGA				NA	NA
HNRNPA2B1	heterogeneous nuclear ribonucleoproteins A2/B1 isoform B1	14043072	GFGDGyNGYGGGPGGGNFGGSPGYGGGR	Y(6): 99.0	Unique	Y244	Yes	GRGFGDGyNGYGGGP	-			NA	NA
PKP4	plakophilin-4 isoform a	53829374	GLYPGSSKPSPIyISSYSSPAR	Y(13): 99.2	Unique	Y1094	Yes	SSKPSPIyISSYSSP	-	-		NA	NA
NAPRT1	nicotinate phosphoribosyltransferase isoform 2	558472750	AAARPLLTDLyQATMALGYWR	Y(11): 100.0	Unique	Y21	Yes	RPLLTDLyQATMALG	-			NA	NA
CLTC	clathrin heavy chain 1 isoform 1	4758012	ALEHFTDLyDIKR	Y(9): 100.0	Unique	Y634	Yes	LEHFTDLyDIKRAVV	-	-		NA	NA
INPPL1	phosphatidylinositol 3,4,5-trisphosphate 5-phosphatase 2	222136583	NSFNNPAYyVLEGVPHQLLPPEPPsPAR	Y(9): 94.6; S(25): 100.0	Unique	Y987; S1003	Yes;Yes	SFNNPAYyVLEGVPH;LLPPEPPsPARAPVP		-	-	NA	NA
MATR3	matrin-3 isoform c	533112484	yQLLQLVEPFGVISNHLILNK	Y(1): 100.0	Unique	Y75	No	QRGKNLRyQLLQLVE	-	-		NA	NA
SDPR	serum deprivation-response protein	4759082	VRyEGSYALTSEEAER	Y(3): 98.8	Unique	Y395	Yes	EQAQKVRyEGSYALT				NA	NA
PIK3R2	phosphatidylinositol 3-kinase regulatory subunit beta	4826908	NETEDQyALMEDEDDLPHHEER	Y(7): 100.0	Unique	Y605	Yes	KNETEDQyALMEDED	-	-		NA	NA
CTNND1	catenin delta-1 isoform 2A	332688218	sMGYDDLDYGMMSDyGTAR	S(1): 99.0; Y(15): 97.9	Unique	S234; Y248	No;No	GLEDDQRsMGYDDLD;DYGMMSDyGTARRTG	-		-	NA	NA
CD2AP	CD2-associated protein	11321634	yFSLKPEEKDEK	Y(1): 100.0	Unique	Y361	Yes	LIAAEKKyFSLKPEE		-		NA	NA
AFAP1L2	actin filament-associated protein 1-like 2 isoform 2	24308338	yLSASEYGSSVDGHPEVPETK	Y(1): .0	Unique	Y301	Yes	KPDIAEKyLSASEYG	-			NA	NA
STAM2	signal transducing adapter molecule 2	188219625	SLyPSSEIQLNNK	Y(3): .0	Unique	Y192	Yes	HTETKSLyPSSEIQL	-			NA	NA
CORO1C	coronin-1C isoform b	451172106	YFEITDESPyVHYLNTFSSK	Y(10): .0	Unique	Y301	Yes	EITDESPyVHYLNTF	-			NA	NA
ASAP2	arf-GAP with SH3 domain, ANK repeat and PH domain-containing protein 2 isoform b	206597522	EDRPISFyQLGSNQLQSNAVSLAR	Y(8): 99.2	Unique	Y724	Yes	EDRPISFyQLGSNQL		-	-	NA	NA
STIP1	stress-induced-phosphoprotein 1 isoform b	5803181	ALSVGNIDDALQCySEAIK	Y(14): 99.2	Unique	Y27	No	IDDALQCySEAIKLD		-	-	NA	NA
PDLIM1	PDZ and LIM domain protein 1	13994151	ERVTPPEGyEVVTVFPK	Y(9): 100.0	Unique	Y321	Yes	RVTPPEGyEVVTVFP				NA	NA
ZDHHC20	probable palmitoyltransferase ZDHHC20 isoform 2	557786103	LVGMDPEQASVTNQNEyAR	Y(17): 100.0	Unique	Y249	No	SVTNQNEyARSSGSN				NA	NA
MARK2	serine/threonine-protein kinase MARK2 isoform f	254028240	DQQNLPyGVTPASPSGHSQGR	Y(7): .0	Unique	Y558	No	RDQQNLPyGVTPASP				NA	NA
EWSR1	RNA-binding protein EWS isoform 5	253970506	QDHPSSMGVyGQESGGFSGPGENR	Y(10): 97.8	Unique	Y278	Yes	HPSSMGVyGQESGGF	-	-		NA	NA
EIF3C	eukaryotic translation initiation factor 3 subunit C isoform b	557128994	QGTyGGYFR	Y(4): 99.0	Unique	Y871	No	FDHKQGTyGGYFRDQ		-	-	NA	NA
NUMBL	numb-like protein isoform b	586798132	KAEAAAAPtVAPGPAQPGHVSPTPATTSPGEK	T(9): 100.0	Unique	T210	No	AEAAAAPtVAPGPAQ	-		-	NA	NA
KRT5	keratin, type II cytoskeletal 5	119395754	DVDAAyMNKVELEAK	Y(6): 100.0	Unique	Y283	Yes	KKDVDAAyMNKVELE		-		NA	NA
ANKS1A	ankyrin repeat and SAM domain-containing protein 1A	140161500	IIAsLADRPYEEPPQKPPR	S(4): 100.0	Unique	S828	No	HRKRIIAsLADRPYE	100	-	-	NA	NA
ASXL3	putative Polycomb group protein ASXL3	149944526	AIKTEHANyLNVsELHPR	Y(9): 98.2; S(13): 100.0	Unique	Y1649; S1653	No;No	IKTEHANyLNVSELH;HANYLNVsELHPRNL	-	-		NA	NA
CTNND1	catenin delta-1 isoform 2A	332688218	NGNGGPGPyVGQAGTATLPR	Y(9): .0	Unique	Y139	No	GNGGPGPyVGQAGTA				NA	NA
TJP1	tight junction protein ZO-1 isoform b	116875765	yQINNISTVPK	Y(1): 100.0	Unique	Y1522	No	IHAEKPKyQINNIST	-	-		NA	NA
ARAP1	arf-GAP with Rho-GAP domain, ANK repeat and PH domain-containing protein 1 isoform d	206597515	HySVVLPTVSHSGFLYK	Y(2): 99.1	Unique	Y431	No	MKPLEKHySVVLPTV				NA	NA
PLEKHA5	pleckstrin homology domain-containing family A member 5 isoform 5	377652346	ERPISMINEASNYNVTSDyAVHPMSPVGR	Y(19): 98.8	Unique	Y26	No	NYNVTSDyAVHPMSP				NA	NA
PDLIM5	PDZ and LIM domain protein 5 isoform h	374093212	yTEFYHVPTHSDASK	Y(1): 99.4	Unique	Y125	No	RKHIVERyTEFYHVP	-		-	NA	NA
FXR1	fragile X mental retardation syndrome-related protein 1 isoform c	61835172	SSISSVLKDPDSNPySLLDNTESDQTADTDASESHHSTNR	Y(15): 98.5	Unique	Y392	Yes	KDPDSNPySLLDNTE	-		-	NA	NA
ROCK2	rho-associated protein kinase 2	41872583	NKIyESIEEAK	Y(4): 99.5	Unique	Y722	Yes	LADKNKIyESIEEAK	-		-	NA	NA
PTGES3	prostaglandin E synthase 3 isoform b	543583723	LNWLSVDFNNWKDWEDDsDEDMSNFDR	S(18): 100.0	Unique	S113	Yes	WKDWEDDsDEDMSNF			-	NA	NA
TRIP6	thyroid receptor-interacting protein 6	91208423	VNFCPLPSEQCyQAPGGPEDR	Y(12): 99.1	Unique	Y55	Yes	PLPSEQCyQAPGGPE				NA	NA
PDAP1	28 kDa heat- and acid-stable phosphoprotein	7657441	QyTSPEEIDAQLQAEK	Y(2): .0	Unique	Y17	Yes	HKGRARQyTSPEEID				NA	NA
EHD1	EH domain-containing protein 1 isoform 1	540344515	GGAFDGTMNGPFGHGyGEGAGEGIDDVEWVVGK	Y(16): .0	Unique	Y426	No	NGPFGHGyGEGAGEG				NA	NA
MARVELD2	MARVEL domain-containing protein 2 isoform 2	347800726	SPLNSCKDPyGGSEGTFSSR	Y(10): .0	Unique	Y137	Yes	LNSCKDPyGGSEGTF				NA	NA
